# Supplementary material for: The potent potential of MFAP2 in prognosis and immunotherapy of triple-negative breast cancer
Source: Discov Oncol. 2024 Jun 1;15:202. doi: 10.1007/s12672-024-01044-7 (PMC11144179; doi:10.1007/s12672-024-01044-7)
Supplement: Supplementary file 1 — (CSV 23 KB) [file 12672_2024_1044_MOESM1_ESM.csv]

Table S1��DEGs identified from GSE42568
SPINT2	Up
DSP	Up
FAM83H	Up
PRKCZ	Up
PAFAH1B3	Up
ESRP1	Up
SDC1	Up
EPCAM	Up
PRSS8	Up
RAB25	Up
KRT8	Up
EZH2	Up
MARCKSL1	Up
RCC2	Up
UHRF1	Up
PKM	Up
DNMT1	Up
KRT18	Up
CBX4	Up
FLVCR1	Up
HOOK1	Up
LSR	Up
SOX4	Up
CDS1	Up
GRHL2	Up
CDH1	Up
CCT3	Up
XPO1	Up
ESRP2	Up
ADAR	Up
ERBB3	Up
DLG3	Up
INHBA	Up
STAP2	Up
KDM5B	Up
AP1M2	Up
KIAA1522	Up
KCTD13	Up
CDC20	Up
TPD52	Up
ST14	Up
SLC38A1	Up
OVOL2	Up
EFNA1	Up
PSD4	Up
MARVELD2	Up
GINS1	Up
SMARCA4	Up
MCM2	Up
CAPN1	Up
MARVELD3	Up
POLR2H	Up
TFAP2A	Up
PAQR4	Up
ZNF692	Up
C11ORF80	Up
SYNE4	Up
SDC4	Up
LRRC1	Up
EPPK1	Up
NAT14	Up
SUGP2	Up
MIF	Up
RRM2	Up
MAPK13	Up
ZWINT	Up
ARHGAP8	Up
SYTL1	Up
CYB561	Up
KRT19	Up
SLC20A1	Up
BSPRY	Up
TRA2A	Up
CD24	Up
LIG1	Up
KNOP1	Up
PDIA4	Up
LRATD2	Up
NUSAP1	Up
CGN	Up
ILF3	Up
CYTH2	Up
TMEM125	Up
TMC4	Up
LIMK2	Up
DDR1	Up
LLGL2	Up
CLDN4	Up
MYO5B	Up
ATP1A1	Up
SFN	Up
STIL	Up
CHD4	Up
CLSTN1	Up
AGRN	Up
NMRAL1	Up
ELF3	Up
SELENOI	Up
PIP4K2C	Up
CHTF18	Up
JUP	Up
AURKA	Up
ZNF512B	Up
PPP1R13L	Up
PCLAF	Up
EZR	Up
CREB3L4	Up
ARRDC1	Up
CENPF	Up
SUSD6	Up
HK1	Up
CCNB1	Up
VGLL4	Up
TRPS1	Up
LRRC15	Up
CKS2	Up
CHMP4C	Up
KHDC4	Up
PRXL2B	Up
CKAP4	Up
SHROOM3	Up
CHPF2	Up
DTL	Up
FARP1	Up
IRF6	Up
CANT1	Up
UBE2C	Up
S100A14	Up
PLPP2	Up
SQLE	Up
COL10A1	Up
TACSTD2	Up
RAB15	Up
PRC1	Up
IER3	Up
ERMP1	Up
SBK1	Up
RHOT2	Up
GALNT6	Up
PTTG1	Up
LPAR2	Up
TOP2A	Up
FANCI	Up
BAIAP2L1	Up
BICDL2	Up
CACNB3	Up
PRPF19	Up
ENC1	Up
TRIM59	Up
PUS7	Up
PPP1R10	Up
CELSR1	Up
DPP3	Up
YTHDF1	Up
VPS37C	Up
COX20	Up
SAPCD2	Up
FOXO6	Up
FLNB	Up
C15ORF48	Up
MYO6	Up
SUCO	Up
RHPN2	Up
SEMA4B	Up
CNOT11	Up
BARD1	Up
F12	Up
EPS8L1	Up
ZNF862	Up
ALDH18A1	Up
SLC12A7	Up
ZSCAN16	Up
EFNA4	Up
RSKR	Up
NIPSNAP1	Up
FAM110A	Up
ZG16B	Up
ZNF587B	Up
SIX4	Up
CCNE2	Up
GATA3	Up
POGK	Up
MAN1B1	Up
ZNF764	Up
CBX3	Up
PABPC1L	Up
VAV3	Up
TSEN54	Up
POLD1	Up
MYH9	Up
CSTF3	Up
WDR54	Up
SPINT1	Up
OCIAD2	Up
TRAPPC10	Up
TRIB3	Up
LSG1	Up
HMGN1	Up
GTF3C1	Up
SCRIB	Up
TJP3	Up
COL11A1	Up
FXYD3	Up
ZNF500	Up
ZBTB42	Up
CLK2	Up
PSRC1	Up
NFATC2IP	Up
SETD1B	Up
IRX3	Up
SLC52A2	Up
TRIM28	Up
RACGAP1	Up
TNFAIP8L1	Up
FBXL16	Up
LRRC8E	Up
MUC1	Up
FAAH2	Up
TSPAN13	Up
TOMM34	Up
MELK	Up
COMP	Up
C4B	Up
GOT2	Up
HES1	Up
STARD10	Up
PUS1	Up
SMIM22	Up
ZNF629	Up
KIF20A	Up
SEC61A1	Up
YDJC	Up
TMEM87B	Up
IER5L	Up
HYOU1	Up
MYO5C	Up
SOX9	Up
DTX3L	Up
PDRG1	Up
RBM12B	Up
ZNF776	Up
SPTBN2	Up
MICAL2	Up
TMEM267	Up
LDB1	Up
NUDT16L1	Up
FANCF	Up
MFSD10	Up
KIF18B	Up
SLC9A3R1	Up
PTTG1IP	Up
NAT10	Up
ARFGAP1	Up
MYB	Up
PTGFRN	Up
OCLN	Up
ATP1B1	Up
NEBL	Up
GPR89B	Up
KPNA2	Up
CHD3	Up
PRR15L	Up
IRX5	Up
LCLAT1	Up
HMGB3	Up
BZW2	Up
RALY	Up
RNF213	Up
TMEM97	Up
RPS6KB2	Up
C6ORF132	Up
RUSC1	Up
DCTPP1	Up
DDX39A	Up
CPSF1	Up
KRTCAP3	Up
CRABP2	Up
PEX11B	Up
WDR46	Up
SINHCAF	Up
ATP6AP1	Up
ROGDI	Up
SLC39A10	Up
RGL2	Up
RABEP2	Up
DENND1B	Up
GRHL1	Up
CXADR	Up
SLC12A8	Up
EPN3	Up
SH3RF1	Up
MB	Up
FN1	Up
CLDN3	Up
HDGF	Up
SEMA4C	Up
TPX2	Up
LMNB1	Up
ANKRD36B	Up
DEF6	Up
PRR11	Up
SIRT7	Up
BUB1B	Up
ZWILCH	Up
USP54	Up
BGN	Up
TRIM26	Up
GALNT7	Up
PARP12	Up
EPHB4	Up
TMEM30B	Up
SLC35B2	Up
CNKSR1	Up
FOXA1	Up
METTL3	Up
APOBEC3B	Up
LMNB2	Up
METTL1	Up
ANLN	Up
SHANK2	Up
SCNN1A	Up
ADGRG1	Up
ZNF217	Up
B3GAT3	Up
NECTIN2	Up
CDCA3	Up
PARD6B	Up
CSK	Up
ATP13A1	Up
MAGEF1	Up
TDG	Up
RPS24	Up
RAD51AP1	Up
STRBP	Up
TTK	Up
S100P	Up
VAMP8	Up
PRLR	Up
SPIN4	Up
VPS37B	Up
SEC16A	Up
COL4A5	Up
AHCY	Up
IRF7	Up
PSME2	Up
PTPA	Up
MAGED2	Up
ORC6	Up
ZMYND19	Up
SORD	Up
ZNF768	Up
ATP8B1	Up
BRMS1	Up
FAM83D	Up
TRPM4	Up
TRIT1	Up
TK1	Up
UNC5B	Up
ZNF623	Up
KLHL42	Up
BIK	Up
CENPU	Up
PIAS3	Up
MGAT4B	Up
SVIP	Up
TWNK	Up
CLDN7	Up
RMI1	Up
PRRG4	Up
GPRC5A	Up
BANF1	Up
SLC44A2	Up
NECTIN4	Up
RAB11FIP3	Up
RASEF	Up
KDM2A	Up
RIPK4	Up
ADNP	Up
SMPD4	Up
CD9	Up
E4F1	Up
EIF3C	Up
SHTN1	Up
SLC26A11	Up
TMEM63A	Up
TFAP2C	Up
MBOAT2	Up
FANCL	Up
NAA25	Up
CEP55	Up
RAB26	Up
TRIM45	Up
ABCC10	Up
ASPM	Up
UBE2Z	Up
ATXN7L3B	Up
PSMG3	Up
KIF3A	Up
C1ORF35	Up
LCMT1	Up
ELMO3	Up
IGSF9	Up
TPBG	Up
IRF3	Up
NUF2	Up
ARHGAP32	Up
RAI14	Up
ATAD2	Up
ZNF121	Up
KIAA0895	Up
UBE2T	Up
KIF23	Up
GJB2	Up
BRD2	Up
SPAG5	Up
ZNF587	Up
CDC25B	Up
GLMN	Up
NSUN5	Up
HES4	Up
ZDHHC13	Up
LPCAT1	Up
ZNF618	Up
ARHGAP39	Up
TGIF2	Up
PPP1R35	Up
BCOR	Up
EFHD1	Up
KDM4B	Up
CTPS1	Up
TYMP	Up
EBLN2	Up
CENPM	Up
RECQL4	Up
FANCG	Up
SPNS1	Up
SAC3D1	Up
CMTM4	Up
ANKRD13D	Up
SNRPB	Up
BNIPL	Up
PPP4C	Up
ACTN4	Up
CENPX	Up
ITGB6	Up
RASSF7	Up
HELLS	Up
FAM174B	Up
IP6K2	Up
SH3BP4	Up
MYO18A	Up
SULF1	Up
SYCP2	Up
FAM241B	Up
DKC1	Up
SORL1	Up
CDCA4	Up
SLC25A29	Up
NPNT	Up
ATG16L1	Up
PARP9	Up
PDIA5	Up
F11R	Up
FANK1	Up
GSTO2	Up
CDCP1	Up
CNNM4	Up
ZNF281	Up
ISG15	Up
CERS2	Up
CTHRC1	Up
NIBAN2	Up
CLBA1	Up
NEK2	Up
SMYD3	Up
RRS1	Up
MORF4L2	Up
OFD1	Up
TMEM141	Up
MOGS	Up
CENPK	Up
HIP1R	Up
STK26	Up
TRMT13	Up
ZNF700	Up
DLGAP5	Up
PGAP2	Up
CTBP2	Up
DHRS13	Up
MYO19	Up
TACC3	Up
KIF11	Up
KIF4A	Up
CDK5RAP3	Up
CABLES2	Up
TIGD1	Up
GCAT	Up
PYCARD	Up
PTOV1	Up
RNASEH2A	Up
NRARP	Up
SPDEF	Up
E2F3	Up
VMP1	Up
ARFGEF3	Up
WWC3	Up
SLC7A5	Up
HDAC1	Up
SLC39A11	Up
TPRN	Up
MLLT11	Up
MXRA5	Up
GSDMD	Up
RAP1GAP2	Up
GATD1	Up
IPO4	Up
TAGLN2	Up
KIFC2	Up
EHF	Up
HOXC10	Up
ZNF827	Up
PLPP5	Up
KAT2A	Up
MGME1	Up
KIF2C	Up
GGCT	Up
MREG	Up
ESPL1	Up
SPDYE2	Up
CORO2A	Up
SPHK1	Up
C3ORF14	Up
RAB17	Up
RFX5	Up
LY6E	Up
NFKBIE	Up
EME2	Up
TRIP13	Up
MEN1	Up
NME3	Up
CDH3	Up
AGR2	Up
QSOX1	Up
HSPBP1	Up
ANKZF1	Up
NOP2	Up
PRPF3	Up
BAMBI	Up
FGFR3	Up
XBP1	Up
TUFT1	Up
MDK	Up
PPP1R26	Up
CRACR2B	Up
DGKD	Up
TARBP1	Up
ZBTB48	Up
EVL	Up
TMEM41B	Up
CFB	Up
UCK2	Up
SS18L1	Up
CTPS2	Up
P3H4	Up
SCYL3	Up
RSPH1	Up
TFPT	Up
TUBA4A	Up
PCNA	Up
DNMT3B	Up
RNF43	Up
SRSF6	Up
MMEL1	Up
TENT2	Up
KIFC1	Up
NDC80	Up
HJURP	Up
CHKA	Up
RAB27B	Up
FAM110C	Up
PYCR1	Up
EMP2	Up
TTLL12	Up
PIGU	Up
MTFP1	Up
ZNF367	Up
THOC3	Up
ZNF239	Up
C3ORF52	Up
HMMR	Up
SPAG1	Up
MLPH	Up
POSTN	Up
KIAA0319L	Up
GAA	Up
DCUN1D2	Up
ARNT2	Up
RFC4	Up
TNFRSF12A	Up
TTI1	Up
KCNS3	Up
ARFIP2	Up
TMEM9	Up
TOX3	Up
CCDC167	Up
ZNF785	Up
SULF2	Up
CCDC24	Up
APP	Up
SHROOM2	Up
FHDC1	Up
GALNT3	Up
PRR15	Up
NPDC1	Up
TTC14	Up
MST1R	Up
CDC7	Up
MAGED1	Up
SERPINA3	Up
FAAH	Up
FAM160A2	Up
KCNK1	Up
SFI1	Up
ANKHD1	Up
COBL	Up
PLEK2	Up
GCH1	Up
RPS6KA1	Up
ABCC5	Up
MTG1	Up
CERS6	Up
VTCN1	Up
TIAM1	Up
SERTAD4	Up
CELSR2	Up
CDT1	Up
NCAPG	Up
CA12	Up
PLEKHA6	Up
NPIPA1	Up
PBK	Up
LUC7L	Up
NPIPB3	Up
GRAMD1C	Up
DNAJC1	Up
COL1A1	Up
DLG5	Up
FOXM1	Up
SLC1A4	Up
TSPOAP1	Up
RNF44	Up
CCNL2	Up
CYP51A1	Up
MYBL2	Up
ZBTB41	Up
PPP1CA	Up
ATP13A2	Up
PDK3	Up
DEGS2	Up
CFAP44	Up
RNPEP	Up
ERBB2	Up
BHLHE40	Up
PLAAT4	Up
TSPAN5	Up
COL1A2	Up
PRCC	Up
LYPD6B	Up
ANO1	Up
LAPTM4B	Up
KNTC1	Up
BIRC5	Up
TLCD1	Up
ABRACL	Up
RMI2	Up
CAPG	Up
SLC39A4	Up
PLEKHF2	Up
KRT80	Up
CXCL10	Up
ALCAM	Up
GALNT10	Up
CCDC137	Up
HACD3	Up
ENO2	Up
SLC16A6	Up
PLP2	Up
ZNF83	Up
IFI6	Up
COL27A1	Up
NVL	Up
NINL	Up
PIGW	Up
SPP1	Up
ALDH3B2	Up
LRBA	Up
TMC5	Up
UBE2S	Up
ERP27	Up
MMP1	Up
LUC7L3	Up
PKIB	Up
IGF1R	Up
SHCBP1	Up
HOMER1	Up
JAG2	Up
IRF9	Up
SYTL2	Up
TAP1	Up
C5ORF46	Up
FJX1	Up
MPZL2	Up
CDCA8	Up
MFAP2	Up
EBPL	Up
USP21	Up
CDCA5	Up
HSD17B7	Up
RHBDF2	Up
PDIK1L	Up
EGLN3	Up
TIMP1	Up
INAVA	Up
D2HGDH	Up
CRB3	Up
REEP1	Up
PREX1	Up
PLK2	Up
DBF4	Up
MTCL1	Up
CGNL1	Up
SPAG4	Up
PLS1	Up
P2RX4	Up
GGT6	Up
CPT1B	Up
BEX2	Up
PDZK1IP1	Up
MICAL1	Up
NOD2	Up
PYCR3	Up
STARD3	Up
C9ORF152	Up
UGCG	Up
CEACAM6	Up
NEURL1B	Up
RHOH	Up
FBXO32	Up
ZNF703	Up
MICB	Up
MMP9	Up
TSTD1	Up
VANGL2	Up
CORO1B	Up
MISP	Up
BST2	Up
ATP6V0B	Up
CCDC74B	Up
SLC39A6	Up
PTDSS1	Up
SLC35F2	Up
IGFBP2	Up
TNNT1	Up
DMKN	Up
SUSD4	Up
INPP4B	Up
MICALL1	Up
PIMREG	Up
CAPN8	Up
ASB13	Up
NCAPD2	Up
CERS4	Up
CCDC9B	Up
S100A16	Up
COL5A1	Up
PRRT3	Up
E2F8	Up
MANEAL	Up
VCAN	Up
ZNF469	Up
SMKR1	Up
PGAP3	Up
SLC2A10	Up
SIDT1	Up
BCAS1	Up
MX1	Up
CRIP2	Up
PRRT2	Up
C1ORF116	Up
SHISA2	Up
TRIB2	Up
TCEAL3	Up
ENPP5	Up
LYPD3	Up
PTPRK	Up
BLNK	Up
AEBP1	Up
CTSD	Up
POTEM	Up
MAL2	Up
ADORA2A	Up
CLGN	Up
PLPP4	Up
PCDHGA4	Up
LRRN1	Up
P4HTM	Up
TRIM47	Up
PAQR6	Up
TCIRG1	Up
TTC6	Up
TMPRSS3	Up
GPR160	Up
TMEM158	Up
ISG20	Up
NETO2	Up
CXCR4	Up
ZNF165	Up
DNAJC12	Up
SLITRK6	Up
ANKRD30A	Up
DNAH5	Up
CMYA5	Up
JADE3	Up
RASGRP1	Up
CACNA1D	Up
RND1	Up
INPP5J	Up
KLRG2	Up
C19ORF33	Up
DHCR24	Up
STC2	Up
CDKN3	Up
IFI30	Up
ST6GALNAC2	Up
CKMT1B	Up
SMAGP	Up
CENPW	Up
PRSS16	Up
FNBP1L	Up
C11ORF52	Up
LTF	Up
BLM	Up
RAMP1	Up
COL16A1	Up
DUSP5	Up
PRKX	Up
MBOAT1	Up
ANXA9	Up
BMPR1B	Up
AGR3	Up
MMP3	Up
TSPAN1	Up
SRARP	Up
GGT1	Up
NLRC5	Up
ITGA2	Up
CACNA2D2	Up
ELL3	Up
MAP3K21	Up
MAGED4B	Up
IL17RB	Up
CCR5	Up
LAMP3	Up
MED1	Up
TFF1	Up
WNK4	Up
MGP	Up
CALML5	Up
MMP13	Up
TMEM200A	Up
RASSF6	Up
BACE2	Up
SOX11	Up
HSPA2	Up
SLC12A2	Up
RNF183	Up
REPS2	Up
RASSF10	Up
CXCL11	Up
TFF3	Up
HTRA4	Up
KRT15	Up
PNMA8A	Up
DOK7	Up
HLA-DQB2	Up
CXCL9	Up
KLHDC7B	Up
LRG1	Up
C6ORF141	Up
THBS2	Up
RAB38	Up
CMPK2	Up
IL4I1	Up
S100A2	Up
KISS1R	Up
ANKRD30B	Up
CD2	Up
SYT17	Up
LRP2	Up
S100A7	Up
TMEM45A	Up
KLF5	Up
PEG10	Up
NBPF4	Up
CYP4Z1	Up
FZD6	Up
TFAP2B	Up
NAT1	Up
PMAIP1	Up
NEK5	Up
GLYATL2	Up
UBD	Up
DACH1	Up
PSD3	Up
MRPS30	Up
SDR16C5	Up
NELL2	Up
PRAME	Up
KRT6B	Up
DIO1	Up
AZGP1	Up
EEF1A2	Up
FLRT3	Up
FBP1	Up
CRISP3	Up
PIP	Up
PLAT	Up
CP	Up
PROM1	Up
KCNE4	Up
ACVR1C	Down
HSPB7	Down
TMEM132C	Down
ACSM5	Down
CIDEA	Down
ALDH1L1	Down
PDE3B	Down
ACADL	Down
GLYAT	Down
LYVE1	Down
LVRN	Down
ADH1C	Down
KCNIP2	Down
ASPA	Down
IGSF10	Down
STX11	Down
CCDC178	Down
SLC19A3	Down
MRAP	Down
NIPSNAP3B	Down
KLB	Down
PCK1	Down
HEPACAM	Down
SLC16A7	Down
PPP2R1B	Down
DMGDH	Down
CAVIN2	Down
VEGFD	Down
FHL1	Down
BHMT2	Down
C14ORF180	Down
MMP28	Down
NECTIN3	Down
AQP7	Down
CA4	Down
PCDH9	Down
GPD1	Down
BLOC1S1	Down
SLC7A10	Down
ANGPT1	Down
GPIHBP1	Down
HSPB2	Down
ARHGAP20	Down
ITGB1BP1	Down
TRHDE	Down
C1QTNF7	Down
PLAC9	Down
ANGPTL1	Down
CLMP	Down
TRARG1	Down
APOB	Down
CDKN2C	Down
NPR1	Down
PFKFB1	Down
GPATCH11	Down
EGFLAM	Down
ELMOD3	Down
DMRT2	Down
DEFB132	Down
TBX15	Down
ARHGAP24	Down
ATP1A2	Down
C19ORF12	Down
TNMD	Down
MME	Down
SGK2	Down
KLHL31	Down
C8ORF34	Down
MYOM1	Down
MMD	Down
SPX	Down
HSPB6	Down
SGCG	Down
LIPE	Down
CASQ2	Down
EIF4EBP2	Down
TWIST2	Down
HABP4	Down
PPARG	Down
ABCA6	Down
PLXNA4	Down
CPM	Down
AKAP12	Down
ACACB	Down
DENND2A	Down
VTI1B	Down
RBPMS2	Down
ADRB1	Down
CFL2	Down
HSPA12A	Down
SPTBN1	Down
ACAA2	Down
PALM	Down
VGLL3	Down
GYG2	Down
SCARA5	Down
MOCS1	Down
MYZAP	Down
EBF2	Down
LRRN3	Down
CD300LG	Down
DCUN1D3	Down
PALMD	Down
TSLP	Down
NMB	Down
CPED1	Down
TLN2	Down
SLC9A9	Down
FXYD1	Down
MAP7D3	Down
PPP1R1A	Down
EBF3	Down
TIMP4	Down
ITIH5	Down
RNF180	Down
MYMX	Down
RBP4	Down
DDR2	Down
SLC29A4	Down
MT1M	Down
NAT8L	Down
TYRO3	Down
GPR34	Down
GNG2	Down
RHOXF1	Down
UGP2	Down
NPR3	Down
MYO16	Down
AIFM2	Down
AGPAT2	Down
FAM149A	Down
AOX1	Down
ANK2	Down
CKMT2	Down
RHOQ	Down
HBA1	Down
HBG1	Down
ITGA7	Down
MAP1LC3C	Down
NPR2	Down
TMEM37	Down
SIK2	Down
ADGRD1	Down
CAT	Down
GNG11	Down
PRDX6	Down
ANGPTL8	Down
CIDEC	Down
MEDAG	Down
WASF3	Down
ABHD5	Down
CCDC69	Down
AVPI1	Down
AKR1C1	Down
FAM162B	Down
HADH	Down
PDK4	Down
CCDC3	Down
GYPC	Down
CORO2B	Down
ALDH1A1	Down
LGALS12	Down
PLA2G2A	Down
MLXIPL	Down
PTGER3	Down
GPR146	Down
MDFIC	Down
FERMT2	Down
CDO1	Down
LRRN4CL	Down
COBLL1	Down
FGF2	Down
ABCD2	Down
C22ORF39	Down
ST6GALNAC6	Down
ACO1	Down
TNS1	Down
FAM89A	Down
TMEM100	Down
TMEM170B	Down
UBA2	Down
GPAM	Down
ABCA9	Down
GNAL	Down
PID1	Down
RSPO3	Down
VAMP3	Down
EBF1	Down
NRN1	Down
ADH5	Down
SLC35G2	Down
BMP2	Down
CREB5	Down
EXOSC7	Down
EMP1	Down
MAOA	Down
LEP	Down
PLAAT5	Down
ADHFE1	Down
RNF150	Down
DOCK11	Down
HBB	Down
LAMA4	Down
KLF4	Down
CMA1	Down
MAPK10	Down
HCAR3	Down
PKDCC	Down
TUBB6	Down
GRK3	Down
TMEM220	Down
SMIM3	Down
SEPTIN11	Down
COPZ2	Down
MCAM	Down
ANGPTL2	Down
TTC7B	Down
CNRIP1	Down
COL6A6	Down
MICU3	Down
L3HYPDH	Down
GBE1	Down
MTURN	Down
NUDT7	Down
PDE2A	Down
ACSL1	Down
TK2	Down
PLPP7	Down
ECM2	Down
VKORC1L1	Down
AADAC	Down
ADH1B	Down
SUCLA2	Down
KL	Down
FGFBP2	Down
LILRB5	Down
CES1	Down
CHP1	Down
NEGR1	Down
S1PR1	Down
GPC3	Down
PLCL2	Down
IGFBP6	Down
LDHD	Down
MAB21L1	Down
NMT2	Down
MDH1	Down
HLF	Down
GDF10	Down
ZEB2	Down
SNX3	Down
PNPLA2	Down
CEBPA	Down
THRSP	Down
CCN5	Down
EDNRB	Down
GNAI1	Down
PLIN4	Down
CCDC85A	Down
XG	Down
CDC42EP2	Down
QKI	Down
HSDL2	Down
C6	Down
ZNF106	Down
EHHADH	Down
CZIB	Down
FREM1	Down
ACADS	Down
DGAT2	Down
ISCU	Down
IGF1	Down
ZFPM2	Down
CUTC	Down
ETFDH	Down
ANTXR2	Down
KCNB1	Down
TSPAN3	Down
CRTAP	Down
ADAMTS5	Down
FAM13A	Down
PIP4P2	Down
FZD4	Down
PDP2	Down
ALDOC	Down
SORBS1	Down
ACSS2	Down
ACKR4	Down
AKR1C2	Down
SH3D19	Down
ALPK3	Down
MYOC	Down
ENPEP	Down
AFAP1L1	Down
CALM1	Down
SAA4	Down
PLIN1	Down
FABP4	Down
ADH1A	Down
RGCC	Down
PHLDA3	Down
MRAS	Down
EIF4E3	Down
OSTM1	Down
VEGFB	Down
DHDDS	Down
HOGA1	Down
CRK	Down
CSN1S1	Down
CD34	Down
CALCRL	Down
ST6GALNAC3	Down
DEPP1	Down
STRADB	Down
ADRB2	Down
GALNT15	Down
GABARAPL1	Down
HNMT	Down
NEK7	Down
ACADM	Down
PCOLCE2	Down
TLR4	Down
TLCD2	Down
CAV2	Down
PECR	Down
PRXL2A	Down
TMOD1	Down
COX7A1	Down
LPL	Down
GPX3	Down
FOXO1	Down
ATP8B4	Down
PCDH18	Down
DPT	Down
NIPSNAP3A	Down
EHD2	Down
RGN	Down
CRY2	Down
WNT11	Down
SLIT3	Down
FBLN5	Down
CAMK1	Down
BNIP3L	Down
CALB2	Down
DLC1	Down
SLC25A51	Down
CRYAB	Down
ITSN1	Down
ETFA	Down
MXRA7	Down
DMTN	Down
ANKRD35	Down
SIM1	Down
HPGDS	Down
VIT	Down
PYGM	Down
EMX2	Down
S100B	Down
CTNNAL1	Down
STAT5A	Down
G0S2	Down
ANO6	Down
CCNH	Down
TMEM135	Down
PYGL	Down
PRELP	Down
RASGRF2	Down
GHR	Down
F8	Down
HSD11B1	Down
FADS3	Down
RNF157	Down
ATP5PB	Down
PTH1R	Down
ME1	Down
LHFPL6	Down
TMEM230	Down
AZI2	Down
SNRNP27	Down
FAXDC2	Down
BANK1	Down
NFU1	Down
CAV1	Down
CREBL2	Down
EPDR1	Down
RRAGD	Down
HIGD1B	Down
F10	Down
MSRB3	Down
AOC3	Down
SEL1L2	Down
THSD7B	Down
FMO2	Down
CAVIN1	Down
SNX2	Down
DIPK1A	Down
CCDC50	Down
CD36	Down
ZEB1	Down
OGN	Down
ITGAE	Down
FOLR2	Down
SDHAF4	Down
NNAT	Down
NPY5R	Down
MYO1C	Down
CYSTM1	Down
PEX19	Down
OR51E1	Down
FEZ1	Down
C9ORF24	Down
FAM228A	Down
PDE8B	Down
KLF9	Down
SPART	Down
LYRM7	Down
CTTNBP2	Down
PLA2G4A	Down
LARP6	Down
RDH5	Down
RBMS3	Down
TCEAL7	Down
P2RY14	Down
OLFML1	Down
EPB41L2	Down
RASSF9	Down
SEC62	Down
RARRES2	Down
P2RY12	Down
PTPRG	Down
BMPER	Down
F13A1	Down
SLC25A20	Down
FBXL5	Down
LYRM1	Down
FGF1	Down
JAZF1	Down
PPP1R14A	Down
ABCA8	Down
BIN1	Down
SNX21	Down
MRC1	Down
STX12	Down
PC	Down
NATD1	Down
RWDD1	Down
MAP3K20	Down
CYB5R3	Down
SCRN2	Down
PLPP1	Down
DNAJC15	Down
NDN	Down
ECHS1	Down
RNASE1	Down
MGLL	Down
MAP7D1	Down
CACNA2D1	Down
COQ8A	Down
TF	Down
SH3GLB1	Down
MAF	Down
DCTN6	Down
LDB2	Down
EPAS1	Down
RETSAT	Down
CHRDL1	Down
INMT	Down
PRKAR2B	Down
DIS3L	Down
COX14	Down
RGS17	Down
LMO3	Down
TMEM140	Down
ITGA1	Down
BST1	Down
STBD1	Down
SHE	Down
EPB41L4B	Down
FAM200B	Down
PFKFB3	Down
PCSK5	Down
SAMD8	Down
PARVA	Down
DTX1	Down
ANGPTL4	Down
ZFP36	Down
ANKRD33B	Down
KATNAL1	Down
PLSCR4	Down
EML1	Down
PIK3CA	Down
ATP5MC3	Down
SH3KBP1	Down
SCD	Down
ALDH2	Down
DNASE1L3	Down
ECHDC3	Down
DIAPH2	Down
KANK3	Down
SBDS	Down
GPN3	Down
PDHA1	Down
C4ORF3	Down
AKR1C3	Down
ALDH6A1	Down
PGM1	Down
ANKDD1A	Down
RRAS	Down
DUSP1	Down
POLR3GL	Down
HOXA10	Down
CCDC107	Down
ACSS3	Down
KLHDC8B	Down
NUBPL	Down
DHRS3	Down
KCNJ8	Down
DECR1	Down
CHL1	Down
RRAS2	Down
MAMDC2	Down
AK3	Down
NR3C1	Down
ZBTB16	Down
OMD	Down
VIM	Down
MFAP4	Down
RILP	Down
DNAJB4	Down
ECHDC1	Down
BNIP2	Down
GID4	Down
TACC1	Down
DAAM2	Down
ANO3	Down
MEOX2	Down
FILIP1L	Down
TMTC1	Down
SCN4B	Down
GDPD5	Down
IDH3A	Down
ADIPOQ	Down
SERPINF1	Down
MFAP5	Down
CARD6	Down
ATP23	Down
HEBP2	Down
LSM6	Down
STS	Down
ACOT2	Down
CRYBG3	Down
FABP5	Down
POLR2L	Down
ADRA2A	Down
FNDC4	Down
ANXA1	Down
GINM1	Down
CHST7	Down
STX7	Down
EHBP1	Down
RASD1	Down
LHCGR	Down
GPX4	Down
SPATA7	Down
FAT4	Down
PLAAT3	Down
EIF1	Down
MRGPRF	Down
FOXN2	Down
DCBLD2	Down
MS4A4A	Down
CELF2	Down
FSTL1	Down
SGCB	Down
WBP4	Down
LRFN5	Down
SRPX	Down
RNF125	Down
EMCN	Down
ADIRF	Down
ETFB	Down
BTD	Down
SEMA3G	Down
LMOD1	Down
CFD	Down
ISCA1	Down
TLCD4	Down
ENPP2	Down
PJA1	Down
ESYT1	Down
MSX1	Down
LRP1B	Down
MTFR1L	Down
ALDH3A2	Down
TLR3	Down
FAM228B	Down
ADM	Down
PTPRM	Down
SETD7	Down
ZDHHC2	Down
RIDA	Down
FAH	Down
CDKN2B	Down
ECH1	Down
GPC6	Down
ADGRA2	Down
ANXA5	Down
CDKN1C	Down
IL17D	Down
TSHZ2	Down
COPS2	Down
SSPN	Down
SOD3	Down
PPP6C	Down
THYN1	Down
ARL2	Down
TNIP1	Down
CLEC2B	Down
LAIR1	Down
EMC3	Down
IL33	Down
CFH	Down
HDDC2	Down
FMO3	Down
PEMT	Down
CS	Down
LAMA2	Down
GCSH	Down
PROCR	Down
SMIM10	Down
SYNPO2	Down
TPPP3	Down
CLIC2	Down
FTL	Down
IRS2	Down
NDUFAF4	Down
FBXO8	Down
TNS2	Down
MORF4L1	Down
KLHL5	Down
CCDC80	Down
CCL14	Down
FDX1	Down
INPP5K	Down
CHCHD10	Down
HIKESHI	Down
TNNT3	Down
NEXN	Down
ST13	Down
S100A10	Down
RBP7	Down
COL4A1	Down
VLDLR	Down
MITF	Down
RGS7BP	Down
CA3	Down
PPP1R15A	Down
CD248	Down
SOX7	Down
GNS	Down
OPTN	Down
SERINC1	Down
NDUFB5	Down
BICC1	Down
ETFRF1	Down
RHOBTB3	Down
BDH2	Down
SLC25A33	Down
EIF2B3	Down
BCKDHB	Down
PAMR1	Down
STEAP1	Down
FOSB	Down
APCDD1	Down
AIDA	Down
FIGN	Down
HSD17B11	Down
C1QTNF2	Down
HACL1	Down
OXCT1	Down
DAB2	Down
LPAR1	Down
RNASE4	Down
IL6	Down
ADGRL4	Down
NFIL3	Down
RXRA	Down
DAPK2	Down
PEPD	Down
ABHD15	Down
POLR2E	Down
FYN	Down
FZD5	Down
LIFR	Down
STON1	Down
ALG9	Down
APOL6	Down
DMD	Down
NKIRAS1	Down
DUSP22	Down
THRB	Down
NR1H3	Down
RGL1	Down
C2ORF74	Down
SNTA1	Down
BTBD6	Down
TGFBR2	Down
CITED2	Down
BTNL9	Down
MECR	Down
HRCT1	Down
ZHX1	Down
FOS	Down
CLIP4	Down
PLPP3	Down
GSTM5	Down
ARHGEF6	Down
SSB	Down
TMBIM1	Down
SAP18	Down
GPX1	Down
HAS2	Down
AVEN	Down
CTSG	Down
DDIT4L	Down
PLN	Down
NR3C2	Down
LDHB	Down
EPB41L3	Down
LAMC1	Down
CLDN5	Down
PHYH	Down
EPS15	Down
PLEKHG6	Down
PTEN	Down
ALDH9A1	Down
GYS2	Down
JADE1	Down
MARK1	Down
CFHR1	Down
GABRE	Down
HOXA7	Down
CTIF	Down
C1GALT1C1L	Down
GAB2	Down
PLIN2	Down
ADGRF5	Down
SMIM20	Down
CCNG1	Down
UFSP2	Down
ZBED3	Down
HINT2	Down
DLD	Down
MEST	Down
PHACTR2	Down
WASHC3	Down
HIBCH	Down
C2ORF76	Down
ZCCHC24	Down
ITM2A	Down
CEBPD	Down
TKT	Down
PNRC1	Down
MED11	Down
HTR2B	Down
MRPS36	Down
NAP1L5	Down
FBLN2	Down
C2CD2	Down
PIGP	Down
GLDN	Down
SDCBP	Down
SLC25A18	Down
HIBADH	Down
VSIG4	Down
RNF11	Down
CDH5	Down
FBN1	Down
TENM4	Down
UQCR10	Down
CSDE1	Down
C6ORF120	Down
CCL2	Down
HBD	Down
LGALS1	Down
TWIST1	Down
EGR1	Down
TNFAIP8	Down
MAN1A1	Down
PIR	Down
GPAT3	Down
SH3BGRL2	Down
HINT3	Down
HP	Down
JAM2	Down
PRG4	Down
VEGFC	Down
SDC2	Down
NTRK2	Down
UBE2E2	Down
NCOA4	Down
GFPT2	Down
SH3BP5	Down
NDUFAF1	Down
MPEG1	Down
CGRRF1	Down
KANK4	Down
TSPAN4	Down
CCPG1	Down
CRYL1	Down
MEOX1	Down
RAB9A	Down
RUNDC3B	Down
CYS1	Down
DPH3	Down
MPP1	Down
ADD3	Down
FMOD	Down
FAM107A	Down
MATN2	Down
MTLN	Down
NUDT6	Down
DCN	Down
NRBF2	Down
DRAM2	Down
EFEMP1	Down
PDGFRL	Down
PMM1	Down
PLAGL1	Down
ITM2B	Down
ADA	Down
GMFG	Down
PRR5	Down
RCAN2	Down
PXDC1	Down
MT1X	Down
S100A4	Down
GNG12	Down
BOK	Down
ARHGAP21	Down
SLC25A46	Down
TMEM47	Down
GIMAP6	Down
ZNF25	Down
MYCBP2	Down
FGL2	Down
EPHX1	Down
PRICKLE2	Down
ASPH	Down
CCN1	Down
EGFL6	Down
AK6	Down
KAT2B	Down
TXNIP	Down
PLTP	Down
AMOTL2	Down
PDZRN3	Down
VAMP5	Down
UBXN8	Down
CEP126	Down
MMGT1	Down
SLC16A2	Down
SMIM19	Down
PKD2	Down
MEIS2	Down
HOXA5	Down
MYH1	Down
PCYOX1	Down
GATB	Down
FBXO17	Down
LACTB2	Down
NSA2	Down
ZNF423	Down
MGST1	Down
NDUFA12	Down
CCNDBP1	Down
GTF2E2	Down
PRADC1	Down
FLRT2	Down
FADS1	Down
TSKU	Down
KCTD12	Down
ADAMTS1	Down
TMEM255A	Down
LRMDA	Down
PLOD2	Down
MRPL46	Down
ANKRD29	Down
HACD2	Down
NDUFAF3	Down
POP5	Down
CYB5A	Down
SLC31A2	Down
GNPDA2	Down
SPRY2	Down
ECSCR	Down
TMEM64	Down
CKB	Down
ICAM2	Down
MYL9	Down
PTGDS	Down
PTGER4	Down
ABHD14B	Down
CXCL12	Down
KCTD9	Down
HIGD1A	Down
JUN	Down
C4ORF19	Down
ATF3	Down
GLUL	Down
BCHE	Down
C11ORF96	Down
CNTN3	Down
PDGFD	Down
ABHD14A	Down
CREG1	Down
CSRNP1	Down
PGRMC2	Down
PDZD2	Down
ECRG4	Down
PPP1R36	Down
PRRG1	Down
FKBP5	Down
TGFBR3	Down
FCGR2B	Down
AK4	Down
BNIP3	Down
CHURC1	Down
BAG4	Down
MAFF	Down
ACVR2A	Down
SNX10	Down
TMEM126A	Down
PKIG	Down
EFEMP2	Down
ANG	Down
LY96	Down
STXBP1	Down
F3	Down
SLIT2	Down
MAP3K5	Down
CH25H	Down
OSR2	Down
TM7SF2	Down
GPRASP1	Down
SPON1	Down
DHRS7B	Down
CYB5D2	Down
ATPAF1	Down
BORCS7	Down
ABLIM3	Down
GLRX	Down
EPS8	Down
SPSB1	Down
C7	Down
MAP2K1	Down
NFIA	Down
TMEM200B	Down
PROS1	Down
CDC26	Down
TMEM120A	Down
RAB7B	Down
ACAD11	Down
RERGL	Down
CLEC10A	Down
DPYSL2	Down
PTGS2	Down
PLS3	Down
RBMS1	Down
DCLK1	Down
SPRY1	Down
CSTA	Down
AGPS	Down
SLC9A6	Down
PLP1	Down
SGCE	Down
LETMD1	Down
MYL5	Down
HEATR5A	Down
RGS2	Down
SIRT1	Down
TIPARP	Down
TNFRSF21	Down
TSPAN7	Down
MS4A6A	Down
PRRX1	Down
CCDC28A	Down
TFPI	Down
SRGN	Down
RND3	Down
PRIMA1	Down
SDHAF3	Down
AKR1B1	Down
POGLUT3	Down
GPR183	Down
ARRDC4	Down
UQCRFS1	Down
NINJ2	Down
CSRP2	Down
AUH	Down
TST	Down
C5AR1	Down
CCL8	Down
RWDD2B	Down
HOXD8	Down
MT1HL1	Down
DDT	Down
YAP1	Down
DUSP6	Down
HOXA9	Down
CRIM1	Down
ROBO1	Down
CSF1R	Down
LGMN	Down
ARRDC3	Down
CPE	Down
NIPSNAP2	Down
RGS22	Down
SELENOP	Down
SASH1	Down
APOD	Down
CLU	Down
PIM1	Down
NCF4	Down
RHOU	Down
CAVIN3	Down
SPARC	Down
ADAMTS3	Down
SYNC	Down
TCF4	Down
EOGT	Down
WLS	Down
HSPB8	Down
TMEM243	Down
MAP1B	Down
SERPING1	Down
PTH2R	Down
FBXO25	Down
DUSP14	Down
CD163	Down
DGAT1	Down
CPQ	Down
COLEC12	Down
THBS4	Down
DDHD2	Down
ECI2	Down
FMC1	Down
CPVL	Down
SCO1	Down
COL15A1	Down
COL4A2	Down
RELN	Down
NOVA1	Down
CPXM1	Down
FMO1	Down
UBE2E3	Down
CPNE2	Down
MARCO	Down
CYYR1	Down
BCAR3	Down
GSPT2	Down
CPA3	Down
AGTR1	Down
EGR2	Down
FGF13	Down
SESTD1	Down
TIMP3	Down
ARMCX1	Down
HOXB7	Down
[truncated: 45 more rows]
