# Supplementary material for: The potent potential of MFAP2 in prognosis and immunotherapy of triple-negative breast cancer
Source: Discov Oncol. 2024 Jun 1;15:202. doi: 10.1007/s12672-024-01044-7 (PMC11144179; doi:10.1007/s12672-024-01044-7)
Supplement: Supplementary file 2 — (CSV 20 KB) [file 12672_2024_1044_MOESM2_ESM.csv]

Table S2: DEGs identified from GSE33447
PITX1	Up
SYNDIG1	Up
SLC24A2	Up
CILP2	Up
PTK6	Up
GRAMD1A	Up
GJB2	Up
BGN	Up
MMP13	Up
VANGL1	Up
GRIN2D	Up
SPSB1	Up
CD80	Up
CRISPLD2	Up
MSR1	Up
CD70	Up
KCNJ5	Up
BCL9	Up
PAX1	Up
LLGL2	Up
COL12A1	Up
PLPP4	Up
PYCR1	Up
ST6GAL2	Up
TIGIT	Up
CAMK1D	Up
G6PD	Up
CNTNAP2	Up
IL21R	Up
PACSIN1	Up
SIGLEC10	Up
FAM131C	Up
ENTPD7	Up
TMEM238	Up
PAX9	Up
GSR	Up
JAKMIP1	Up
TRPM2	Up
COL5A1	Up
ADAMTS14	Up
PLXNC1	Up
COL24A1	Up
DQX1	Up
CDH11	Up
TMEM169	Up
PMCH	Up
TGFB1	Up
APOBEC3H	Up
CERS6	Up
JPT2	Up
SLC30A4	Up
STAT1	Up
PLXNA2	Up
SPOCK1	Up
GPRC5A	Up
HLA-DQA1	Up
SLC35D1	Up
TNFRSF9	Up
UNC5B	Up
GAL3ST4	Up
CXCL10	Up
AEBP1	Up
DNASE1L2	Up
TMEM33	Up
PPP1R37	Up
AZIN2	Up
DENND1B	Up
HTRA3	Up
MN1	Up
COL10A1	Up
P2RX5	Up
SKIL	Up
SIGLEC8	Up
ADAMTS17	Up
ABHD3	Up
AP5B1	Up
GPR141	Up
SFRP2	Up
THBS2	Up
ACP7	Up
FNDC1	Up
SDS	Up
CDKN1A	Up
DPEP1	Up
SEC61A2	Up
SORCS2	Up
CD84	Up
NACC1	Up
ELF4	Up
SLC27A4	Up
HS3ST3B1	Up
DPP9	Up
SALL4	Up
P4HA3	Up
MXRA5	Up
CCN4	Up
STX1A	Up
HSH2D	Up
PPEF1	Up
FAM71F1	Up
INPP4A	Up
SMR3A	Up
DERL3	Up
FCGR2A	Up
DNASE1	Up
IKZF3	Up
DUSP5	Up
HAGHL	Up
SYCP2	Up
TP53INP1	Up
PITPNM1	Up
NYX	Up
SESN2	Up
OLR1	Up
ANKRD44	Up
CILP	Up
SDC1	Up
COL5A2	Up
GALE	Up
CCDC40	Up
ADAMTSL2	Up
CXCL9	Up
CDYL2	Up
SLC15A3	Up
ITGB5	Up
RRBP1	Up
EPB41	Up
DNAH14	Up
SELENOI	Up
SLC37A2	Up
HK2	Up
ADAM19	Up
SLC16A6	Up
MSI2	Up
ZBP1	Up
CLPTM1	Up
FN1	Up
CCNF	Up
WHRN	Up
DTX2	Up
GRM4	Up
EEF1AKMT4	Up
IDH2	Up
EDIL3	Up
GTF3C1	Up
RHPN1	Up
C3ORF80	Up
PLAC1	Up
DOP1B	Up
HSPH1	Up
ATP6AP1	Up
SLC37A1	Up
DLX4	Up
ADAMTS6	Up
SLC20A1	Up
NRP2	Up
VCAN	Up
MNX1	Up
EPN3	Up
DDX52	Up
PRDM1	Up
PLXNA3	Up
COL8A1	Up
FOXP3	Up
GNL3L	Up
DTWD2	Up
CCR8	Up
SULF1	Up
PAX2	Up
MFAP2	Up
TTYH3	Up
TRANK1	Up
HOXC13	Up
DNAJA4	Up
GPC6	Up
PIK3R6	Up
TRIB3	Up
NCOA3	Up
ASCL2	Up
PAQR6	Up
LRRC15	Up
CEMIP2	Up
IRF7	Up
LAPTM5	Up
SLC22A15	Up
ADAMTS16	Up
SSH1	Up
CXCL11	Up
LDLRAP1	Up
MFSD12	Up
ALPK3	Up
IGLL1	Up
AAGAB	Up
MBOAT7	Up
SHISAL1	Up
FLVCR1	Up
SSTR2	Up
BMP8A	Up
PTPRN	Up
KIF21A	Up
ADAM8	Up
INHBA	Up
BRI3BP	Up
S100P	Up
SLC50A1	Up
SIX1	Up
CCR4	Up
CANT1	Up
MAFB	Up
CTSD	Up
ESM1	Up
DACT1	Up
TIGAR	Up
GALNT10	Up
DLX5	Up
DUSP10	Up
SLC1A3	Up
TANC2	Up
XAF1	Up
APMAP	Up
POLH	Up
ZBTB32	Up
CUEDC1	Up
RASGRF1	Up
PTPRD	Up
SLC4A2	Up
GALNT7	Up
C2	Up
HOXA11	Up
ETNK2	Up
OASL	Up
HEYL	Up
LAX1	Up
CEACAM5	Up
JPT1	Up
COL3A1	Up
TMEM217	Up
SLC36A1	Up
TMEM132A	Up
MZB1	Up
SLC25A10	Up
PRDM12	Up
TENM4	Up
TUFT1	Up
TEP1	Up
STIP1	Up
CTHRC1	Up
HOXC11	Up
ARMC3	Up
EPSTI1	Up
SGMS2	Up
RABIF	Up
SPAG1	Up
SLAMF6	Up
PIK3R3	Up
CDH18	Up
HILPDA	Up
GDF15	Up
NDUFAF6	Up
MAMDC4	Up
ZNF80	Up
BNC2	Up
NECTIN2	Up
PDCD1	Up
COL11A1	Up
SLC27A2	Up
SCG2	Up
ISG15	Up
FAM83A	Up
GRM8	Up
LHX2	Up
ANKRD22	Up
CACFD1	Up
ATP2A3	Up
SYAP1	Up
HOXC10	Up
GBX2	Up
SLC12A8	Up
FGF18	Up
SLC52A2	Up
BMPR1B	Up
SLAMF9	Up
MBD2	Up
USP41	Up
IL32	Up
CACNA1E	Up
GPRIN3	Up
SLC30A7	Up
ZBED2	Up
ATG16L1	Up
ADAMTS4	Up
DRD4	Up
SLA2	Up
UCP2	Up
ARSB	Up
SLC16A3	Up
RAB31	Up
ZYG11A	Up
NCKAP1L	Up
RHOH	Up
ARSI	Up
KIFC2	Up
EPS8L1	Up
PXDN	Up
NXPE3	Up
FOXD4	Up
DCBLD1	Up
F12	Up
CPT1B	Up
IL2RB	Up
AKAP5	Up
ACTL8	Up
ABCC12	Up
CCL4	Up
TAP1	Up
NXPH4	Up
IDO1	Up
CD27	Up
TNFAIP6	Up
RND1	Up
SGIP1	Up
CCL11	Up
ARFGEF3	Up
CEMIP	Up
KLHL6	Up
PNOC	Up
CD83	Up
FYB2	Up
ADM2	Up
ZNF469	Up
OAS3	Up
DHCR24	Up
PIM2	Up
ACAP1	Up
CD274	Up
FGF16	Up
CST7	Up
IFI30	Up
RGS1	Up
PAQR5	Up
TREM2	Up
USP18	Up
BST2	Up
ABCC11	Up
VAX2	Up
CHST1	Up
SH2D4A	Up
MYRFL	Up
HS3ST3A1	Up
RNF213	Up
METRN	Up
VGF	Up
SQLE	Up
LAG3	Up
IL4I1	Up
SLC39A11	Up
ABHD2	Up
RAP2C	Up
CAPS	Up
TP53INP2	Up
SERPINE1	Up
CSDC2	Up
PLAUR	Up
GBP1	Up
EOMES	Up
KANK4	Up
NPIPB3	Up
PMEPA1	Up
HOXC12	Up
ZNF587	Up
ZNF652	Up
GLIS3	Up
HLA-DQA2	Up
WIPF1	Up
CXCR4	Up
COL5A3	Up
BIK	Up
SLC1A4	Up
CTSS	Up
SLC18A3	Up
MMP11	Up
CFAP45	Up
PAQR4	Up
GLIS2	Up
IGSF21	Up
SBK1	Up
IL2RG	Up
TNFRSF13B	Up
LRRC59	Up
NEU3	Up
VHLL	Up
SPATA13	Up
OTX1	Up
GBP5	Up
KPNA2	Up
ASPN	Up
IL2RA	Up
PIK3R2	Up
SAMD14	Up
GREM1	Up
PLAU	Up
EPHB2	Up
NINJ2	Up
BASP1	Up
OAS1	Up
LHX1	Up
ICOS	Up
TMEM86A	Up
PITX2	Up
SLC7A8	Up
ITK	Up
XRCC2	Up
HPN	Up
HTRA4	Up
GAD1	Up
ADAM12	Up
APOL6	Up
C5AR1	Up
FCRL3	Up
SNX10	Up
KCND2	Up
CACNA1D	Up
PLOD2	Up
CCN2	Up
SLAMF7	Up
ANKEF1	Up
SHROOM2	Up
UBE2QL1	Up
TNFSF9	Up
HECW2	Up
CEP250	Up
CSAG2	Up
FCRL5	Up
BCAT1	Up
HOXB13	Up
PLAAT2	Up
LRFN2	Up
SORD	Up
ZNF703	Up
TFEC	Up
LMLN	Up
NKX3-2	Up
HPSE	Up
TEX19	Up
FCGR1B	Up
WNT2	Up
SCIN	Up
MKRN3	Up
FCGR3A	Up
BMP7	Up
MATN3	Up
ARHGAP8	Up
CTLA4	Up
CD79A	Up
CELSR3	Up
NREP	Up
MCCD1	Up
FPR3	Up
TOR4A	Up
SULT2B1	Up
MMP9	Up
SOST	Up
C1QTNF3	Up
TFRC	Up
SEC16A	Up
COLQ	Up
HAS1	Up
DNASE2B	Up
CYTIP	Up
ZFHX4	Up
SLC2A13	Up
LMO7	Up
SERINC2	Up
ADORA3	Up
MMP14	Up
SLCO5A1	Up
SAMD7	Up
GHSR	Up
GPRIN1	Up
SEPTIN1	Up
PILRA	Up
SALL1	Up
FASN	Up
IFI6	Up
MMP2	Up
WT1	Up
SPEF1	Up
DNAAF3	Up
PPIF	Up
DNAJC5B	Up
CHST11	Up
DCSTAMP	Up
FCRLA	Up
SFMBT2	Up
CLEC7A	Up
EPYC	Up
CAPSL	Up
ERMN	Up
GTSF1	Up
MS4A14	Up
CPA4	Up
TG	Up
SAPCD2	Up
IFIT3	Up
ABCC5	Up
COL13A1	Up
NKX2-2	Up
CD19	Up
HAVCR2	Up
SLAMF8	Up
SPATA9	Up
ZNF730	Up
NKAIN1	Up
OR4N4	Up
LGALS8	Up
POSTN	Up
APOC1	Up
SLC9A2	Up
MAB21L4	Up
SLC2A3	Up
POU2AF1	Up
PDE3B	Up
FAH	Up
LILRB1	Up
COL6A3	Up
POLN	Up
FSIP1	Up
PARD6B	Up
SAMD3	Up
ENC1	Up
RGPD1	Up
PROC	Up
CCDC83	Up
HES2	Up
MKX	Up
CPNE7	Up
TEKT5	Up
MTSS1	Up
GABRB2	Up
JSRP1	Up
CDK12	Up
FITM2	Up
TNFRSF4	Up
VEGFA	Up
HES6	Up
ST8SIA5	Up
NME8	Up
IL36B	Up
STK17A	Up
NUP210	Up
DBNDD1	Up
SCUBE3	Up
ESPN	Up
CD38	Up
STARD3	Up
VSTM2L	Up
HSFX3	Up
MYBL2	Up
SIX2	Up
INSYN2A	Up
ADAMDEC1	Up
MS4A15	Up
CLEC3A	Up
CALHM5	Up
RET	Up
SOX11	Up
HSD17B6	Up
CDKN2B	Up
BCAS4	Up
RGS16	Up
KLRG1	Up
PDE6H	Up
KIF4A	Up
ATP2C2	Up
CCRL2	Up
KRT18	Up
MMP10	Up
CST1	Up
SIT1	Up
ZNF552	Up
SLC16A10	Up
FAP	Up
CCL3	Up
SLC7A5	Up
APOBR	Up
ST18	Up
CSAG1	Up
HMGB3	Up
RFPL1	Up
ZNF683	Up
PODNL1	Up
ITGA11	Up
KREMEN2	Up
AURKA	Up
CLEC5A	Up
GINS1	Up
POLQ	Up
ENPP1	Up
FOXA1	Up
SLC2A10	Up
POTEM	Up
PTPN7	Up
LAIR2	Up
ADAMTS12	Up
CBX4	Up
AGAP4	Up
HAUS3	Up
MX1	Up
ZNF678	Up
RNF148	Up
TBC1D3B	Up
AUNIP	Up
FBXW10	Up
PARP15	Up
ETV7	Up
RIBC2	Up
UHRF1	Up
SLC44A4	Up
IVL	Up
CD22	Up
SIGLEC1	Up
KCNJ10	Up
FBN1	Up
KNL1	Up
SLC17A9	Up
KLHDC7B	Up
ODAPH	Up
SH2D1A	Up
AMZ1	Up
NOX4	Up
FGFR3	Up
NAT2	Up
GPR174	Up
PTPRO	Up
CENPI	Up
PGAP3	Up
CCNO	Up
EFNA3	Up
FAM189A1	Up
FGFRL1	Up
MIEN1	Up
DHRS2	Up
COL8A2	Up
CAMP	Up
PKD2L1	Up
CCR7	Up
MDM2	Up
KLRK1	Up
KDM6B	Up
CST2	Up
CCL5	Up
OVOL1	Up
SLC4A8	Up
NPBWR1	Up
C3ORF52	Up
NPAP1	Up
F7	Up
SEMA7A	Up
ZIC5	Up
SCT	Up
ALPK2	Up
GFI1	Up
MUC19	Up
CDC42BPG	Up
SLC9A3R1	Up
NEK2	Up
STARD10	Up
MEIKIN	Up
MAGEA6	Up
POTEB	Up
MFSD2A	Up
ZMYND8	Up
MAGEA12	Up
DLX3	Up
GJB1	Up
DMRTC2	Up
SMCO2	Up
MAGEA2B	Up
CCL20	Up
XYLB	Up
NLRP7	Up
ONECUT2	Up
ADGRV1	Up
CTSW	Up
KRTAP9-9	Up
TLX2	Up
KCNJ6	Up
ECM1	Up
FAM72A	Up
C2CD4A	Up
RRM2	Up
PWWP3B	Up
GXYLT2	Up
GREB1L	Up
SLC5A8	Up
SLC7A11	Up
DCAF10	Up
AICDA	Up
HK3	Up
TK1	Up
SGO1	Up
NXPH1	Up
SLC7A13	Up
KRT81	Up
UBE2C	Up
TEDC2	Up
STIL	Up
ZNF827	Up
PKMYT1	Up
ADGRB2	Up
MMP3	Up
RECQL4	Up
MAGEA1	Up
CACNG4	Up
TTC39A	Up
MISP	Up
ABCA12	Up
MKI67	Up
PNPLA3	Up
SGCG	Up
CAPN13	Up
GDF6	Up
SPANXB1	Up
GZMK	Up
SRPK3	Up
GPR1	Up
PXDNL	Up
HID1	Up
RGS13	Up
AR	Up
TIMD4	Up
SLC6A12	Up
CEACAM6	Up
SPAG5	Up
MYT1	Up
MAGEA8	Up
CCDC150	Up
POTED	Up
TNFSF4	Up
R3HDML	Up
CLDN14	Up
TNFRSF12A	Up
TREM1	Up
FOXM1	Up
SPDEF	Up
MMP1	Up
HTR2B	Up
CXCR5	Up
CWH43	Up
MTFR2	Up
E2F8	Up
LRGUK	Up
GPX2	Down
SAA2-SAA4	Down
C4BPA	Down
KCNH8	Down
HRCT1	Down
CLCA4	Down
SOSTDC1	Down
ARL4A	Down
RIC3	Down
AK5	Down
TMEM256	Down
CNTNAP3B	Down
PM20D2	Down
LOXL4	Down
CAT	Down
RND2	Down
PTN	Down
SAA2	Down
TSLP	Down
GPR182	Down
SYNM	Down
NUDT7	Down
TANK	Down
RNF186	Down
CTXN3	Down
CHRNB2	Down
NOB1	Down
FAM189A2	Down
BEGAIN	Down
NRTN	Down
SH3BGR	Down
DLK2	Down
LETMD1	Down
CCL28	Down
DMTN	Down
DMD	Down
KRT15	Down
TMEM71	Down
P3H2	Down
TMEM18	Down
GSPT2	Down
IRX2	Down
TRIM2	Down
ADH4	Down
SLC34A2	Down
CCNB1IP1	Down
ITPRIPL1	Down
GABRP	Down
GAS2	Down
OXGR1	Down
ERICH5	Down
C9ORF24	Down
NR3C2	Down
SLC27A6	Down
APOM	Down
PTX3	Down
CYYR1	Down
SPACA9	Down
MYL6B	Down
FAM13A	Down
DAPK2	Down
KRT13	Down
PENK	Down
BEST4	Down
MRAP2	Down
CAPZA3	Down
HS3ST4	Down
SAA1	Down
GPRASP2	Down
ANKRD35	Down
ADGRL3	Down
PAMR1	Down
LGALS7B	Down
NSG1	Down
TMEM237	Down
BDH2	Down
OARD1	Down
SPINK1	Down
CTNNAL1	Down
IMMP2L	Down
NRXN1	Down
RTN2	Down
IRX1	Down
CD59	Down
RAB40B	Down
FGF2	Down
KLK8	Down
CNTNAP3	Down
LINGO2	Down
SMARCD3	Down
ROPN1	Down
DKK4	Down
USP44	Down
SOX10	Down
CXCL2	Down
LIFR	Down
TPPP2	Down
SNCG	Down
GRAMD1C	Down
KRT5	Down
ARHGEF28	Down
KRTCAP3	Down
EFCAB1	Down
ITGB8	Down
FOLR1	Down
EIF3L	Down
BRINP1	Down
ACTG2	Down
DEFB1	Down
GPM6B	Down
ABCB1	Down
TMEM178A	Down
SEMA6A	Down
PHYHIP	Down
FMO3	Down
KLHL13	Down
KIZ	Down
KLK7	Down
HOXA5	Down
DSG3	Down
FOLR3	Down
CC2D2A	Down
ZFP2	Down
RASL11A	Down
RUNDC3B	Down
HOXA2	Down
ZNF219	Down
ANXA10	Down
RPL13	Down
SLC28A3	Down
MT1M	Down
VIT	Down
NDRG2	Down
MPZL2	Down
HSD17B8	Down
PTRHD1	Down
MIA	Down
STAC2	Down
CLDND2	Down
RSL24D1	Down
SNCA	Down
ANG	Down
ALDOC	Down
PINLYP	Down
CHST9	Down
LUZP2	Down
APCDD1	Down
RGS2	Down
KLK5	Down
BBOX1	Down
C2ORF73	Down
CRYAB	Down
PTPRZ1	Down
ZNF462	Down
NTRK2	Down
IFT57	Down
FBL	Down
CMYA5	Down
FZD7	Down
OSR1	Down
CCT6B	Down
NAP1L2	Down
NFIB	Down
SLC16A12	Down
SH3BGRL2	Down
PIK3C2G	Down
ELF5	Down
PLEKHA4	Down
MMAB	Down
SFRP1	Down
RARRES1	Down
TOMM7	Down
HTR2A	Down
BEX2	Down
RBBP8	Down
NLGN4X	Down
SLC16A4	Down
ZC3H6	Down
ADAMTS8	Down
ZNF334	Down
SNHG32	Down
PDE5A	Down
KL	Down
CAV3	Down
KRT14	Down
S100B	Down
TM4SF1	Down
CCDC25	Down
ZNF677	Down
SMPX	Down
ADGRB3	Down
CYP39A1	Down
XKR4	Down
SERPINF2	Down
GBP2	Down
KRT6B	Down
SCARA3	Down
COX7A1	Down
CLDN5	Down
SORBS2	Down
MFSD4A	Down
FBXO2	Down
PPM1N	Down
BEND5	Down
CMTM5	Down
CRYBG1	Down
RGN	Down
CDKL2	Down
DMRTC1	Down
MYLK	Down
ALX4	Down
AVPR2	Down
TMEM100	Down
DPYSL2	Down
TRABD2B	Down
CRACR2B	Down
CFI	Down
ABCG2	Down
ADRA1D	Down
CLDN10	Down
ARID5A	Down
PRSS12	Down
CAV1	Down
FAM3D	Down
PTGDR2	Down
PPL	Down
ANPEP	Down
ANXA1	Down
HLF	Down
SLC39A2	Down
EPHX4	Down
MT1E	Down
SLC25A37	Down
CHCHD6	Down
GRAMD2B	Down
HOXA4	Down
CAVIN2	Down
SPRY2	Down
OPRPN	Down
BCHE	Down
RGMA	Down
LMO2	Down
TEPP	Down
PDE2A	Down
NTF4	Down
CA11	Down
HSPB2	Down
ALDH7A1	Down
NMNAT3	Down
TCEAL2	Down
C1ORF226	Down
ATP4A	Down
RDH5	Down
ANKRD29	Down
TM4SF18	Down
MYZAP	Down
C17ORF100	Down
SSTR1	Down
IL22RA1	Down
TF	Down
CKMT2	Down
NPM3	Down
EGFLAM	Down
DSC3	Down
SLC16A8	Down
PDE1C	Down
CA3	Down
CNGA1	Down
FAM187A	Down
PAX3	Down
MAOB	Down
BTC	Down
IMPDH2	Down
ARRDC3	Down
GJC2	Down
ZNF502	Down
CAV2	Down
TMEM88	Down
RNF150	Down
ZDHHC15	Down
KRT222	Down
RND3	Down
KIRREL2	Down
XDH	Down
LYRM9	Down
KBTBD11	Down
MT1F	Down
LY75	Down
SNORC	Down
RACK1	Down
NTN4	Down
MYCT1	Down
RIPPLY2	Down
MGAT4C	Down
ID4	Down
SFTPD	Down
ARMCX1	Down
BCL2L10	Down
DST	Down
GPIHBP1	Down
THNSL1	Down
KRT32	Down
KIT	Down
ABCA5	Down
LRRC2	Down
BCL11A	Down
SLC6A14	Down
LYPD5	Down
CPS1	Down
RPS4Y2	Down
SCN4B	Down
CLEC1A	Down
CA13	Down
PPP1R36	Down
THSD1	Down
KCTD14	Down
NRN1	Down
UGT8	Down
COL17A1	Down
SAMD5	Down
ECRG4	Down
CLIP4	Down
FAM229B	Down
CDH12	Down
IL34	Down
HPSE2	Down
STXBP6	Down
EPHB1	Down
GPRC5B	Down
NLGN1	Down
C20ORF144	Down
GPM6A	Down
RAB9B	Down
TRNP1	Down
DMBT1	Down
KCTD4	Down
FAXDC2	Down
ALKAL2	Down
CTTNBP2	Down
FCER1A	Down
CXCL3	Down
REG3A	Down
IRX4	Down
ADIRF	Down
PNRC1	Down
RPS4Y1	Down
MAB21L1	Down
IL33	Down
ANGPTL7	Down
KCNMB2	Down
KBTBD3	Down
PDLIM3	Down
TFPI	Down
GAL3ST1	Down
GPR146	Down
SLC27A5	Down
CADM3	Down
TFCP2L1	Down
STAC	Down
CACHD1	Down
WLS	Down
TMEFF2	Down
LTF	Down
PLEKHA6	Down
SNTG2	Down
MATN2	Down
DEFA5	Down
CGNL1	Down
IL17RD	Down
FAM43A	Down
ANKRD65	Down
CCL23	Down
C1QTNF9B	Down
DMKN	Down
REEP2	Down
FAM124B	Down
ITIH2	Down
NLGN4Y	Down
MEOX1	Down
KIF17	Down
ZNF711	Down
PKN3	Down
MUC15	Down
PF4V1	Down
ZNF483	Down
CYTL1	Down
TSPAN7	Down
MEOX2	Down
CHI3L2	Down
NUDT2	Down
MTURN	Down
FDCSP	Down
HOXA3	Down
VSNL1	Down
CTRL	Down
DEFA6	Down
RERG	Down
CFTR	Down
NPPA	Down
POLE4	Down
KCNB1	Down
TLE2	Down
CXCL1	Down
AKR1C3	Down
PAK5	Down
CHP2	Down
MXI1	Down
PLA2G1B	Down
ZNF658	Down
FOS	Down
FAM162B	Down
DSC1	Down
ANO4	Down
REG1A	Down
TCN1	Down
KRT17	Down
PLP1	Down
BMX	Down
AMBP	Down
PLA2G4A	Down
PAH	Down
LRRC4C	Down
SLC2A4	Down
HEPACAM2	Down
ZNF300	Down
MAP1LC3C	Down
PROS1	Down
PLEKHS1	Down
CDH19	Down
CNTFR	Down
HMGCLL1	Down
CHI3L1	Down
MMRN1	Down
DNASE1L3	Down
CPA1	Down
KCNK2	Down
CCL21	Down
SCN3B	Down
GIPC2	Down
IL27RA	Down
DIPK1B	Down
MEIS2	Down
KRT23	Down
RPL27A	Down
ECSCR	Down
NCOA7	Down
TRIM7	Down
FAM47E	Down
CLDN8	Down
CNN1	Down
CELA2B	Down
STAR	Down
TNFRSF10D	Down
EMCN	Down
JAM2	Down
ACKR1	Down
ZNF214	Down
AKR1C4	Down
PDZK1IP1	Down
STOX2	Down
RCAN1	Down
DIPK2B	Down
CD1C	Down
SCN2A	Down
CCDC8	Down
CELA3A	Down
LXN	Down
SLC26A4	Down
TMEM61	Down
GNG11	Down
C5	Down
CLPS	Down
AK7	Down
GRIA4	Down
GSTA5	Down
FREM1	Down
BARX2	Down
TRIM29	Down
CCDC121	Down
CHST4	Down
SNX1	Down
WNT6	Down
SHC4	Down
LHX6	Down
TTYH1	Down
ARHGEF37	Down
CPA2	Down
ROBO4	Down
TRMT9B	Down
SOX8	Down
EXTL1	Down
FRMD3	Down
SLC26A3	Down
GIMAP7	Down
SGCE	Down
LYVE1	Down
NRG1	Down
FGFBP1	Down
RBP7	Down
C8ORF88	Down
MTHFD2L	Down
DDIT4L	Down
RERGL	Down
KCNJ16	Down
IL3RA	Down
MYOC	Down
FXYD1	Down
CDX2	Down
S100A1	Down
CTRC	Down
PAK3	Down
C20ORF141	Down
KY	Down
SLC35F3	Down
KLK1	Down
PNLIPRP1	Down
PRSS3	Down
FMO2	Down
FOLH1	Down
APCDD1L	Down
TXNIP	Down
RHOJ	Down
CDKN2C	Down
DHRS3	Down
CRABP1	Down
PROM1	Down
SRSF12	Down
RNASE4	Down
LCN2	Down
TMED6	Down
CLTRN	Down
CITED4	Down
CP	Down
HOXA7	Down
CRISPLD1	Down
NGFR	Down
REM1	Down
CAPN6	Down
ALDH1A3	Down
AFAP1L2	Down
ZNF395	Down
RNF183	Down
FAM110D	Down
GIMAP1	Down
ACSM2B	Down
UGP2	Down
PHF24	Down
SELP	Down
FAM13C	Down
SCARA5	Down
GIMAP6	Down
TNNC1	Down
CHDH	Down
CCDC148	Down
MYH11	Down
VTCN1	Down
CEP112	Down
STAB2	Down
AFM	Down
HYAL1	Down
C4BPB	Down
SCGB2A1	Down
MYOM2	Down
GSTM5	Down
GFRA2	Down
ITGA7	Down
ADORA2B	Down
ADAMTS3	Down
GDF10	Down
PHYHD1	Down
ANXA3	Down
CELA2A	Down
TMTC1	Down
TMIE	Down
AOX1	Down
CAND2	Down
CHRDL1	Down
ACSM3	Down
MAPK4	Down
PGM5	Down
FGL1	Down
ATP4B	Down
LCN6	Down
ADH1A	Down
PRSS2	Down
ALDH1A2	Down
PI15	Down
TAFA2	Down
TTPA	Down
AHSG	Down
USHBP1	Down
SLPI	Down
RASSF9	Down
DPT	Down
CCL14	Down
COX6A2	Down
TNMD	Down
RELN	Down
SYN2	Down
LEMD1	Down
TSPAN12	Down
RSPO3	Down
CSRNP3	Down
GIMAP8	Down
ALDOB	Down
AMY1C	Down
IGSF10	Down
MPPED1	Down
PGF	Down
GC	Down
WFDC2	Down
ADH1B	Down
MGAT3	Down
PIP5KL1	Down
HACD1	Down
NOXO1	Down
MAMDC2	Down
ATP1A2	Down
ALB	Down
PNLIP	Down
NMUR1	Down
PDIA2	Down
SERPINA3	Down
CD86	Down
GABRA2	Down
PPP1R9A	Down
GPAT3	Down
MUC20	Down
MLXIPL	Down
C10ORF90	Down
ELOVL7	Down
HBB	Down
DIRAS3	Down
SLC4A4	Down
TCF7	Down
MET	Down
TMEM132C	Down
TESC	Down
PRSS1	Down
EPHA7	Down
RLN2	Down
AP3B2	Down
ADAM32	Down
NTF3	Down
GSTO2	Down
TSHZ2	Down
SEMA3A	Down
SSBP2	Down
ATP1B2	Down
AKR1C2	Down
AGMO	Down
EDN3	Down
ITM2A	Down
PGA3	Down
NIM1K	Down
ENPP2	Down
TNXB	Down
CDH3	Down
ADH1C	Down
AKNAD1	Down
ALK	Down
WIF1	Down
ATOH8	Down
S100A4	Down
RGS7BP	Down
PLAC9	Down
TACSTD2	Down
SCN2B	Down
FAM107A	Down
FNDC4	Down
GALNT16	Down
VWDE	Down
PKNOX2	Down
CSRP3	Down
CTRB1	Down
TM4SF4	Down
PPDPFL	Down
SERPINB5	Down
GIMAP5	Down
GPRIN2	Down
SYNPO2	Down
SPATA4	Down
PI16	Down
KRT79	Down
LRRC70	Down
ICAM2	Down
RAB7B	Down
PIGR	Down
LMOD1	Down
RBP4	Down
CABCOCO1	Down
SLC39A8	Down
VSIG2	Down
MYRIP	Down
CLCA1	Down
AQP1	Down
CLDN11	Down
MME	Down
TGFBR3	Down
PTGFR	Down
APOC3	Down
MTUS2	Down
CUZD1	Down
SCN7A	Down
PRSS16	Down
HAS3	Down
PPP1R14A	Down
CKM	Down
CD34	Down
CLEC10A	Down
JUN	Down
TEX28	Down
SLC12A2	Down
LAMA3	Down
CEL	Down
GPC3	Down
PTGDS	Down
PID1	Down
SOX17	Down
MMP27	Down
TCEAL7	Down
KLHL40	Down
PALMD	Down
MAT1A	Down
KLF5	Down
TRIM17	Down
CCDC178	Down
COL9A3	Down
RASIP1	Down
CYP8B1	Down
BOC	Down
FABP4	Down
RBPJL	Down
TNFRSF8	Down
TEX11	Down
CA4	Down
SRPX	Down
SLC7A3	Down
RHOXF1	Down
DPYS	Down
REG3G	Down
ALDH1A1	Down
SFTPC	Down
RNF112	Down
HRG	Down
PTCHD1	Down
CDNF	Down
ABCA8	Down
AOC3	Down
ANKK1	Down
DSCAML1	Down
CDO1	Down
CHL1	Down
SERPINI2	Down
MAP3K15	Down
CD300LG	Down
CFD	Down
EFEMP1	Down
TMOD1	Down
B3GNT3	Down
C1ORF115	Down
EPHX2	Down
GJC3	Down
SEMA3E	Down
ART4	Down
FGF13	Down
SYCN	Down
ADAMTS5	Down
CA1	Down
ANKRD2	Down
BEX5	Down
SELENOP	Down
IGFBP6	Down
CTRB2	Down
GNRH1	Down
EFNB3	Down
MYH1	Down
PROX1	Down
CA8	Down
NSUN7	Down
AGXT	Down
IL13RA2	Down
STK32A	Down
CFAP300	Down
WSCD1	Down
CLEC4G	Down
HOXA6	Down
SLC25A27	Down
DKK2	Down
CRIM1	Down
LIPF	Down
HP	Down
NRG2	Down
CARD18	Down
ASB9	Down
PRPH	Down
ITIH5	Down
COL21A1	Down
LSMEM2	Down
TUBB2B	Down
IGF2BP2	Down
KRTDAP	Down
LRCOL1	Down
FABP7	Down
RHOU	Down
MYH7	Down
OLFM4	Down
PEAR1	Down
TSKS	Down
RPA4	Down
FBLL1	Down
SLC22A16	Down
PLK5	Down
TAC1	Down
CX3CL1	Down
SHE	Down
PRSS35	Down
XIRP2	Down
PLEKHB1	Down
RAMP2	Down
APOA2	Down
CLEC3B	Down
PLG	Down
GATM	Down
CTSG	Down
MYH2	Down
CNR1	Down
NTRK3	Down
RNF182	Down
NOSTRIN	Down
FZD8	Down
INS	Down
FETUB	Down
C6ORF15	Down
C8A	Down
NDNF	Down
APOB	Down
MMP7	Down
TIMP4	Down
KLHL30	Down
ASXL3	Down
SLC22A3	Down
MYBPC2	Down
NAALAD2	Down
EBF3	Down
DRD2	Down
PCDH8	Down
THSD7A	Down
APOA1	Down
CD79B	Down
BTNL9	Down
PDE4B	Down
LGALS2	Down
LAMB3	Down
PCOLCE2	Down
SLC7A4	Down
SLC13A5	Down
TWIST2	Down
PDK4	Down
DTX1	Down
RASL12	Down
S100A2	Down
IGSF22	Down
APOD	Down
ASS1	Down
SST	Down
SCRG1	Down
TDGF1	Down
IFNE	Down
SV2B	Down
ABCA6	Down
STEAP4	Down
AREG	Down
GPR87	Down
PCSK2	Down
BMP5	Down
GPR6	Down
LRRC3B	Down
PHGDH	Down
HSD17B2	Down
GRIK1	Down
RASL10A	Down
APOBEC2	Down
APOH	Down
PCP4	Down
PPP6R1	Down
SLITRK3	Down
KLC3	Down
ITIH1	Down
GDAP1	Down
CCL19	Down
CENPV	Down
FOXC1	Down
CPAMD8	Down
CHGA	Down
TPD52L1	Down
MESP1	Down
CLIC6	Down
SPHKAP	Down
SEC14L5	Down
PI3	Down
NAV2	Down
CASQ2	Down
HIGD1B	Down
SEMA3B	Down
LALBA	Down
ALKAL1	Down
CXCL6	Down
MMP24	Down
FOSB	Down
CMA1	Down
C12ORF54	Down
CD40LG	Down
HSD11B1	Down
TTR	Down
FGF7	Down
EDN1	Down
ANGPTL4	Down
FTCD	Down
HBA2	Down
MAOA	Down
CITED1	Down
DACT2	Down
ACADL	Down
MYOT	Down
VEGFD	Down
CFHR2	Down
MYL2	Down
FOXI1	Down
CCN6	Down
ENPP6	Down
GSTA1	Down
LAMC3	Down
SCGB2A2	Down
GRAMD2A	Down
RASD1	Down
KLRB1	Down
TGM1	Down
PDE1A	Down
CFP	Down
GP2	Down
NRAP	Down
LY6G6C	Down
MYL10	Down
INMT	Down
S1PR1	Down
SCGB1D1	Down
DES	Down
GALNT8	Down
CRHBP	Down
AARD	Down
OR7D2	Down
KCNG1	Down
LIPE	Down
TMPRSS3	Down
MUSTN1	Down
KRT77	Down
EGR1	Down
PLPPR1	Down
ANGPTL1	Down
MTTP	Down
GALNT14	Down
GCGR	Down
ZBED9	Down
NFE2	Down
REG1B	Down
KCNS1	Down
RYR3	Down
BNIPL	Down
C2ORF88	Down
CLC	Down
ARG1	Down
PCK1	Down
SCGB1D2	Down
ANO3	Down
LRP1B	Down
DUSP1	Down
SLC5A1	Down
TMEM139	Down
NOVA1	Down
GLT1D1	Down
CAPN11	Down
CHRM1	Down
GKN1	Down
FHL5	Down
FCGBP	Down
SLCO4A1	Down
MLIP	Down
CYP2C9	Down
ZFP42	Down
EHF	Down
HRK	Down
MYBPC1	Down
FGFBP2	Down
THEM5	Down
ASPA	Down
ABI3BP	Down
B3GALT2	Down
LRFN5	Down
SLC39A5	Down
CLDN18	Down
TDRD12	Down
NEURL1	Down
IL17B	Down
BHLHE22	Down
CRTAC1	Down
F2	Down
SPNS2	Down
S1PR5	Down
PLCXD3	Down
GPX3	Down
HBD	Down
ACTA1	Down
GJB5	Down
COL6A6	Down
KLK6	Down
LRG1	Down
RASSF10	Down
P2RY14	Down
FOXD3	Down
DNALI1	Down
ANO5	Down
NR0B1	Down
UGT2B4	Down
KCNN4	Down
C9	Down
NME5	Down
TNS4	Down
NCAM1	Down
ADGRF1	Down
HBG1	Down
OXTR	Down
KCNIP1	Down
DLX6	Down
NMNAT2	Down
PPP1R1B	Down
PF4	Down
GID4	Down
KRT6C	Down
