# Supplementary material for: The potent potential of MFAP2 in prognosis and immunotherapy of triple-negative breast cancer
Source: Discov Oncol. 2024 Jun 1;15:202. doi: 10.1007/s12672-024-01044-7 (PMC11144179; doi:10.1007/s12672-024-01044-7)
Supplement: Supplementary file 3 — (CSV 31 KB) [file 12672_2024_1044_MOESM3_ESM.csv]

Table S3: DEGs identified from GSE22820
COL10A1	Up
MMP11	Up
INHBA	Up
CTHRC1	Up
FN1	Up
GJB2	Up
RELT	Up
LRRC15	Up
SLC16A3	Up
COMP	Up
BGN	Up
UBE2T	Up
CKS2	Up
DAP3	Up
CCN4	Up
PLPP4	Up
PCLAF	Up
ABL2	Up
PKMYT1	Up
PARP1	Up
PTTG1	Up
SGPL1	Up
KIF26B	Up
VCAN	Up
HSD17B6	Up
BIRC5	Up
PAFAH1B3	Up
TPM3	Up
TK1	Up
ASPM	Up
TPX2	Up
UBE2C	Up
CCDC167	Up
ADAM8	Up
MMP1	Up
COL11A1	Up
RGS16	Up
CEMIP	Up
SPAG5	Up
MFAP2	Up
SEMA7A	Up
BOLA2B	Up
KIF23	Up
LMNB1	Up
TEDC2	Up
MRPS34	Up
P4HA3	Up
FNDC1	Up
PTTG2	Up
CDKN2D	Up
KIF20A	Up
CENPF	Up
CKAP2L	Up
PYCR1	Up
JPT1	Up
DPEP1	Up
S100P	Up
RECQL4	Up
NCAPG	Up
CDK1	Up
CCL11	Up
CDH24	Up
BUB1	Up
CDCA8	Up
TNFSF4	Up
FCGR1B	Up
KIF2C	Up
PCDH17	Up
DTL	Up
HMMR	Up
FAP	Up
VOPP1	Up
CALU	Up
TACC3	Up
KIF18B	Up
CDKN3	Up
SKIL	Up
GPRIN1	Up
EZH2	Up
ZWINT	Up
COL1A1	Up
RNASEH2A	Up
SULF1	Up
ADAMTS4	Up
TIMM17A	Up
ADAMTS14	Up
TUBB3	Up
NUSAP1	Up
SYNDIG1	Up
ECT2	Up
ITGB1BP2	Up
EZR	Up
NUAK2	Up
PITX1	Up
NDC80	Up
ASF1B	Up
UBE2S	Up
MELK	Up
HJURP	Up
HMOX1	Up
TROAP	Up
CHST11	Up
KIF11	Up
ARPC1B	Up
UGGT1	Up
KNL1	Up
ADM2	Up
TMEM92	Up
LAGE3	Up
LIMK1	Up
DERL1	Up
TGFB1	Up
SCT	Up
WDR62	Up
NUF2	Up
CST2	Up
TXNDC17	Up
IQGAP3	Up
CST1	Up
DLGAP5	Up
RAD51	Up
CEP55	Up
OIP5	Up
BCAT1	Up
CATSPER1	Up
CDCA3	Up
PLAUR	Up
STX6	Up
TYMP	Up
MRPL47	Up
CD80	Up
NPL	Up
CNIH4	Up
BASP1	Up
UQCC2	Up
TMSB10	Up
TYMS	Up
SAC3D1	Up
IL21R	Up
IBSP	Up
FANCI	Up
NCAPH	Up
COA6	Up
NOX4	Up
KIF4A	Up
SQLE	Up
FOXM1	Up
CENPA	Up
BRI3BP	Up
GTSE1	Up
CCT3	Up
GMIP	Up
NUDT3	Up
TIMP1	Up
GIPC1	Up
E2F1	Up
PHTF1	Up
NACC2	Up
CENPU	Up
CENPE	Up
CCNB1	Up
POC1A	Up
UBE2H	Up
ISOC2	Up
RRM2	Up
IL4I1	Up
PACC1	Up
CHRNA6	Up
FPR1	Up
BUB1B	Up
TRIM11	Up
SGO1	Up
STX1A	Up
C1QTNF6	Up
ABCB8	Up
SPC25	Up
MMP9	Up
SDE2	Up
ZNF668	Up
UNC5B	Up
IFI30	Up
GABRD	Up
ANLN	Up
HAS2	Up
PAQR4	Up
TCP11L1	Up
KIF15	Up
RAB31	Up
E2F8	Up
TEAD4	Up
C5AR1	Up
CCNA2	Up
PBK	Up
PROC	Up
P2RY6	Up
B3GALNT2	Up
TRIM59	Up
ADAM19	Up
CDC45	Up
IER5L	Up
EXO1	Up
FOSL1	Up
UBAP2L	Up
COL8A1	Up
SKA3	Up
TEX11	Up
FAM83D	Up
LRRC20	Up
TMEM104	Up
EPHB2	Up
SAMD14	Up
NVL	Up
BPNT1	Up
ACAN	Up
TUFT1	Up
PPP1R15B	Up
SMC4	Up
ESPL1	Up
MMP13	Up
CDK5	Up
DNAH14	Up
ESRP1	Up
SERPINE1	Up
ROMO1	Up
GEN1	Up
RMI2	Up
ASPSCR1	Up
PRC1	Up
PMM2	Up
CDCA5	Up
RACGAP1	Up
SPSB1	Up
PIMREG	Up
TIMELESS	Up
MROH1	Up
CLCN5	Up
SEC61G	Up
C3ORF80	Up
KNTC1	Up
TEP1	Up
RAD54L	Up
E2F2	Up
HEATR1	Up
UTS2	Up
AURKA	Up
SLC52A2	Up
KIF14	Up
NKX3-2	Up
RBL1	Up
FAM111B	Up
MAPKAPK2	Up
CDC6	Up
SCG2	Up
THBS2	Up
KPNA2	Up
MTHFD2	Up
PIF1	Up
SALL4	Up
CAPN15	Up
CD70	Up
SCO2	Up
LAMTOR2	Up
MATN3	Up
INTS8	Up
KDM5B	Up
CTPS1	Up
DEPDC1	Up
TDO2	Up
TMEM132A	Up
CFL1	Up
TNFAIP6	Up
SLX1A	Up
MTFR2	Up
ADAMTSL2	Up
CLEC5A	Up
MYLK2	Up
AGO2	Up
REM2	Up
RBM33	Up
ATAD2	Up
NUDT5	Up
MRPL13	Up
COL12A1	Up
METTL8	Up
COL6A3	Up
DEPDC1B	Up
UHRF1	Up
MFSD12	Up
C1ORF112	Up
FLVCR1	Up
ARHGAP39	Up
BMP8A	Up
NKD1	Up
NEK2	Up
RHBDD3	Up
IFI6	Up
LAIR2	Up
OAS2	Up
BCL9	Up
CCDC78	Up
LKAAEAR1	Up
CENPN	Up
PNP	Up
GGCT	Up
MRPS17	Up
C4ORF48	Up
DPP3	Up
HEATR3	Up
CILP2	Up
ACBD5	Up
TOP2A	Up
CENPL	Up
SLC19A1	Up
E2F3	Up
SLC24A2	Up
DDX39A	Up
PYCR3	Up
URB2	Up
SPCS3	Up
ZWILCH	Up
CXCL11	Up
TMEM270	Up
EDN2	Up
ERCC6L	Up
PKD2L1	Up
HDGF	Up
EEF1AKMT4	Up
TTYH3	Up
MCUB	Up
CENPI	Up
GPA33	Up
PARPBP	Up
GINS4	Up
IRF7	Up
CAPG	Up
INCENP	Up
CXCL9	Up
TNFRSF12A	Up
THY1	Up
PLK1	Up
HOMER3	Up
E2F7	Up
BCL2A1	Up
CCR1	Up
PHTF2	Up
CDC25C	Up
SDF2L1	Up
SKA2	Up
MYBL2	Up
NEK6	Up
AUNIP	Up
FPR3	Up
SPP1	Up
MED14	Up
CHST6	Up
TNFRSF9	Up
TFEC	Up
NLK	Up
CCL7	Up
PTCRA	Up
LAMP5	Up
SELL	Up
CTXN1	Up
C20ORF204	Up
SHD	Up
GLRX2	Up
GPR132	Up
DIAPH3	Up
COL5A1	Up
ZFP30	Up
FLYWCH2	Up
C2	Up
WDFY4	Up
STAT1	Up
LSR	Up
MSI2	Up
UHRF1BP1	Up
RNFT2	Up
RNASE2	Up
POLQ	Up
FLAD1	Up
NINJ2	Up
SMURF1	Up
HPSE	Up
PHF19	Up
TPM4	Up
OLFML2B	Up
HGH1	Up
RGS4	Up
MRGBP	Up
ADAMDEC1	Up
CXCL10	Up
LILRB1	Up
SLAMF8	Up
PPP1R14B	Up
ZNF707	Up
LYPD1	Up
CDCA2	Up
ZBTB32	Up
WDHD1	Up
OAZ3	Up
ICMT	Up
ARHGAP11A	Up
DARS2	Up
TRIM46	Up
SDC1	Up
SLC50A1	Up
VWA1	Up
COL5A2	Up
CCNE2	Up
MCM4	Up
S100A11	Up
PTPRC	Up
KIR3DL2	Up
PIK3R3	Up
TREM1	Up
GREM1	Up
GAS2L3	Up
FAM72A	Up
MKI67	Up
PLAC1	Up
OLR1	Up
GPR68	Up
DNA2	Up
MMP3	Up
CCDC187	Up
CDKN2A	Up
FOXRED2	Up
BROX	Up
HEYL	Up
TIMP2	Up
COMTD1	Up
F2RL2	Up
CRIP1	Up
HAS1	Up
CDC20	Up
PLEKHN1	Up
CCNE1	Up
SPC24	Up
DNAJC1	Up
DCAF17	Up
SLC39A7	Up
HMGB3	Up
TRMU	Up
GPRC5A	Up
INTS7	Up
CIT	Up
TIGIT	Up
BARD1	Up
MCM10	Up
ESCO2	Up
SKA1	Up
ZBED2	Up
CCR7	Up
CHEK1	Up
MROH6	Up
ABCG1	Up
BRIP1	Up
SIGLEC7	Up
RAB33A	Up
ENTPD7	Up
SMCO2	Up
AQP9	Up
SGTB	Up
NPTX2	Up
NREP	Up
NCAPG2	Up
CRYBG2	Up
TICRR	Up
HOXC11	Up
MND1	Up
MSR1	Up
NIPAL1	Up
NTSR1	Up
PHLDA2	Up
ABCB4	Up
ALDH1B1	Up
CHAT	Up
CKAP2	Up
CENPM	Up
PCNA	Up
PLK4	Up
SPOCD1	Up
SLC25A22	Up
RNF19B	Up
TEDC1	Up
IGFBPL1	Up
CD68	Up
ANKRD52	Up
BCAS4	Up
PSTPIP1	Up
XIRP1	Up
DBF4	Up
HTRA3	Up
TSACC	Up
LSM14B	Up
OR2B6	Up
CGAS	Up
KRTAP2-4	Up
F12	Up
KIF18A	Up
OSM	Up
CHRNA1	Up
VEGFA	Up
KIFC1	Up
HYAL3	Up
PPEF1	Up
SUV39H2	Up
GABPB2	Up
GBP5	Up
RSAD2	Up
SIRPD	Up
LOXL1	Up
MGAT4A	Up
GNPNAT1	Up
MMP12	Up
ADAMTS6	Up
ZNF121	Up
DCSTAMP	Up
COL3A1	Up
NTNG2	Up
CD84	Up
EGLN3	Up
CLPB	Up
TAF5L	Up
OASL	Up
LTB	Up
CCR8	Up
FBXO41	Up
TFRC	Up
LHX2	Up
C1ORF127	Up
DPF1	Up
CLSPN	Up
CREB3L1	Up
SLC39A9	Up
FCRL3	Up
PLAU	Up
ARSB	Up
TTK	Up
HS3ST3A1	Up
PMCH	Up
AURKB	Up
TG	Up
HASPIN	Up
ABHD17B	Up
ISG15	Up
IGSF9	Up
PACSIN1	Up
TNFSF13B	Up
TGM2	Up
OSBPL3	Up
SIN3B	Up
GRM4	Up
CAMK4	Up
MRPL12	Up
ACOT7	Up
A1BG	Up
GPRIN3	Up
APOC1	Up
COL1A2	Up
MXRA5	Up
LRRC3C	Up
DQX1	Up
CKM	Up
FRRS1	Up
ABRACL	Up
FOXP3	Up
CENPK	Up
HSPB1	Up
PMEPA1	Up
RETN	Up
ITPKA	Up
FKBP10	Up
KIF24	Up
RAMP1	Up
KCNJ10	Up
SPRR1A	Up
SLC37A2	Up
GRM8	Up
HILPDA	Up
SLC22A18AS	Up
KREMEN2	Up
CD300LF	Up
HES6	Up
NEIL3	Up
FUT7	Up
GINS1	Up
RIDA	Up
BLM	Up
NETO1	Up
APOOL	Up
IL9R	Up
HOXC12	Up
ASPHD2	Up
HMGA2	Up
ENTHD1	Up
EME1	Up
SULT1C2	Up
COX6C	Up
CCL1	Up
DCK	Up
MSC	Up
NCF2	Up
LHX3	Up
HAPLN1	Up
ICOS	Up
NME8	Up
USP18	Up
NFAM1	Up
DAGLA	Up
KRT37	Up
RTKN2	Up
KRT8	Up
EGR4	Up
RELL2	Up
APOA2	Up
HOXC13	Up
CCDC172	Up
ENKUR	Up
SLC38A5	Up
CCNF	Up
ERICH4	Up
TTR	Up
ERO1A	Up
DDX58	Up
ANGPTL6	Up
SALL3	Up
ZNF677	Up
LLGL2	Up
PSRC1	Up
RDH12	Up
CCNB2	Up
DONSON	Up
IGFL2	Up
ARHGEF39	Up
FCMR	Up
GALE	Up
PHOSPHO1	Up
ARSI	Up
MMP14	Up
SLC12A3	Up
PCDH7	Up
CCL26	Up
MED18	Up
CXCR5	Up
DNAL1	Up
JAKMIP1	Up
RNASE3	Up
CCNYL1	Up
SPAG4	Up
FANCA	Up
SLC11A1	Up
ICAM1	Up
CCL17	Up
NKX6-1	Up
SFT2D2	Up
TEX19	Up
NCAM1	Up
SLC22A15	Up
RIBC2	Up
CDC25A	Up
CRB3	Up
EPN3	Up
BST2	Up
CD40LG	Up
FAM91A1	Up
LAG3	Up
CNTNAP2	Up
ACTN2	Up
SLC18A2	Up
TNFRSF18	Up
TBC1D31	Up
TAF13	Up
CTLA4	Up
N4BP3	Up
PAQR6	Up
COL24A1	Up
DNAJC5B	Up
PCDHGC4	Up
ST3GAL4	Up
NCS1	Up
CHML	Up
XRCC2	Up
NRAS	Up
KCNA3	Up
CD52	Up
RGS7BP	Up
EPSTI1	Up
ZNF844	Up
EPYC	Up
MOXD1	Up
CEACAM5	Up
CAMP	Up
NCR3	Up
ADGRF4	Up
STRIP2	Up
ECM1	Up
GDF7	Up
SAPCD2	Up
CDC7	Up
OPTC	Up
GPSM2	Up
IL2RA	Up
CTSS	Up
KCNJ6	Up
BRCA2	Up
C16ORF54	Up
GJA3	Up
CDA	Up
MASTL	Up
KCNG3	Up
ZNF469	Up
C2ORF50	Up
MYH7	Up
CREB3L2	Up
SECTM1	Up
PXDNL	Up
PAQR5	Up
FCRL1	Up
SHCBP1	Up
ZIC4	Up
DRP2	Up
HTRA4	Up
DRAXIN	Up
TPD52	Up
NRAP	Up
HAGHL	Up
ACP7	Up
RCN3	Up
KDELR3	Up
CFAP45	Up
MISP	Up
FABP6	Up
AIM2	Up
L1CAM	Up
OAS3	Up
ACP5	Up
ENC1	Up
SH2D2A	Up
CCR4	Up
ATP6V0D2	Up
TPSD1	Up
NPHS1	Up
C11ORF87	Up
SLN	Up
BPIFA1	Up
LRP8	Up
TYRP1	Up
SLC39A4	Up
CLIC3	Up
ANKRD22	Up
SLCO5A1	Up
NID2	Up
KMO	Up
SLC7A11	Up
PRB1	Up
RGS13	Up
MTBP	Up
VMO1	Up
BEND6	Up
NXPH4	Up
CTSZ	Up
GJB6	Up
HES2	Up
WNT2	Up
PTK6	Up
SCIMP	Up
NKAIN1	Up
CENPO	Up
SPINK4	Up
ASPN	Up
FCGR3A	Up
ACTA1	Up
CHN2	Up
SLC6A17	Up
LRFN1	Up
SLC7A5	Up
LMNB2	Up
AEBP1	Up
IFI27	Up
TINCR	Up
DNMT3B	Up
MBLAC2	Up
WIPF1	Up
S100A14	Up
CRYBA2	Up
FNDC9	Up
TTC39B	Up
SFRP2	Up
TIMD4	Up
UCP2	Up
LDHAL6A	Up
ATG9B	Up
LAMP3	Up
LEF1	Up
TLCD1	Up
LRFN4	Up
FOXD4	Up
PAX2	Up
CDYL2	Up
FBXO10	Up
ROBO2	Up
PRAME	Up
KCNK12	Up
KIF1A	Up
FSD1L	Up
MNDA	Up
REG3A	Up
APOC2	Up
HTR6	Up
GINS2	Up
LHFPL5	Up
DPYSL5	Up
SIM2	Up
SCCPDH	Up
SPEF1	Up
POSTN	Up
SLC6A3	Up
SOX11	Up
IL18	Up
KRT75	Up
TMPRSS4	Up
CDH16	Up
GPR158	Up
GDPD2	Up
CTSD	Up
SYNGR4	Up
WNT7B	Up
OTP	Up
HOPX	Up
RALGPS2	Up
LRRCC1	Up
PDE6G	Up
VNN2	Up
P2RY10	Up
CILP	Up
SAMSN1	Up
LRTM2	Up
SPI1	Up
ABCC5	Up
NEFL	Up
STIL	Up
TRERF1	Up
WT1	Up
FERD3L	Up
IL11	Up
STAP1	Up
SP8	Up
SPOCK1	Up
FNDC10	Up
PMAIP1	Up
ARTN	Up
TAP1	Up
MX2	Up
CST6	Up
GPR84	Up
PGM2L1	Up
LRRC10B	Up
CBWD6	Up
SORD	Up
C1ORF53	Up
TTLL12	Up
DLX5	Up
MAD2L1	Up
HSH2D	Up
ADAM12	Up
IFNL3	Up
GLIS3	Up
FKBP6	Up
SLC12A8	Up
LUM	Up
CAPSL	Up
JPH1	Up
SLC2A1	Up
BIRC7	Up
CCL20	Up
SIX4	Up
CAPS	Up
CCR5	Up
HK3	Up
EPHA8	Up
SGO2	Up
MMP10	Up
SPRR1B	Up
CD1A	Up
MYO1G	Up
KNG1	Up
GDF15	Up
TRIP13	Up
CCDC185	Up
QPRT	Up
CD207	Up
TMIGD3	Up
EIF4EBP1	Up
TCP10L2	Up
CSF2	Up
PDCD1	Up
MCEMP1	Up
RGS9BP	Up
ZNF417	Up
GTSF1	Up
METRN	Up
TRPM2	Up
GPR26	Up
IL32	Up
SIX3	Up
SLC6A4	Up
OPALIN	Up
GZMK	Up
ATP2B2	Up
DNASE1	Up
SIAH2	Up
C6ORF52	Up
LRRC4	Up
AGMAT	Up
GATA4	Up
IL20RB	Up
ZNF695	Up
ULBP1	Up
KRTAP4-8	Up
SIX2	Up
LENEP	Up
FOXJ1	Up
SLC2A6	Up
FGF18	Up
SERPINA2	Up
PTPN7	Up
CDH7	Up
GAD1	Up
CFB	Up
MST1R	Up
CPNE7	Up
CLEC4D	Up
JPH3	Up
SAMD9L	Up
GZMA	Up
AMZ1	Up
CLPSL2	Up
KLK4	Up
ACTL8	Up
EMX1	Up
KCNK1	Up
CLDN14	Up
EVI2A	Up
CFAP126	Up
SOST	Up
RIIAD1	Up
FYB1	Up
FSD1	Up
DENND1B	Up
CLCA1	Up
MUC1	Up
LGI2	Up
LPO	Up
CALCA	Up
IGF2BP1	Up
AGRP	Up
HHIPL2	Up
NTSR2	Up
ASCL2	Up
TPSAB1	Up
TDRD1	Up
EXOC3L4	Up
ADORA2A	Up
CENPW	Up
KRT34	Up
KCNQ4	Up
KLHL6	Up
HOXB9	Up
TLR8	Up
TRIM15	Up
MAB21L4	Up
IDO1	Up
FCRLA	Up
FAR2	Up
SRD5A2	Up
NPW	Up
ORM2	Up
COL6A5	Up
CXCR3	Up
IER3	Up
TRIML2	Up
SCUBE3	Up
VSTM2A	Up
HOXB13	Up
MGAT5B	Up
MYL1	Up
KCNE4	Up
TRIM55	Up
KRT20	Up
SLC5A8	Up
CD109	Up
S1PR4	Up
CNR2	Up
REG1A	Up
ADGB	Up
SPRR3	Up
SNAP91	Up
GAST	Up
SLC30A3	Up
S100A8	Up
MYT1	Up
TRPA1	Up
CTAG2	Up
GATA5	Up
FAM71F1	Up
CHRNA3	Up
PNCK	Up
TLX1	Up
ANKRD50	Up
LTBP1	Up
FOXN4	Up
S100A7	Up
YJEFN3	Up
MBD3L2	Up
CD5	Up
LY6H	Up
TERT	Up
SPOCK2	Up
STRA8	Up
IFI44L	Up
MS4A5	Up
MOG	Up
P2RY2	Up
SPATA17	Up
S100A7A	Up
RASGRF1	Up
HOXC8	Up
SLC30A8	Up
B4GALNT4	Up
TMEM45A	Up
CEACAM6	Up
CBLN2	Up
RAD51AP1	Up
DSCC1	Up
PPP2R2C	Up
ONECUT2	Up
SMIM6	Up
CSAG1	Up
CDSN	Up
NEU4	Up
RIMS4	Up
FAM209B	Up
IFNL2	Up
LRFN2	Up
CD37	Up
GPR137C	Up
FADS2	Up
NSG2	Up
TNP1	Up
SAMD11	Up
MUC19	Up
FSTL4	Up
TMEM145	Up
SYT13	Up
RHAG	Up
ARL14	Up
SLC17A1	Up
LYZL2	Up
ZNF560	Up
C9ORF116	Up
MCHR1	Up
MS4A8	Up
ORM1	Up
HTR1A	Up
SPANXB1	Up
SAXO1	Up
MAPK8IP2	Up
PHEX	Up
CYFIP2	Up
TTC16	Up
IL2RB	Up
CA9	Up
APOBEC3B	Up
PYDC1	Up
CLGN	Up
GNGT1	Up
FGFR3	Up
RAB26	Up
IL20	Up
CELF3	Up
MYBL1	Up
SIRPG	Up
MAGEA4	Up
SIX1	Up
IL19	Up
CST7	Up
ETV7	Up
CPA3	Up
AGT	Up
PSCA	Up
POU4F1	Up
MX1	Up
TMEM171	Up
UMODL1	Up
PROZ	Up
SLC17A9	Up
GABBR2	Up
DYDC2	Up
CGA	Up
RDM1	Up
CD19	Up
CIB3	Up
RND1	Up
HTR2B	Up
SOX2	Up
PRSS1	Up
KCNH2	Up
VSTM2L	Up
APOBEC3A	Up
CD1B	Up
GNG4	Up
LDLRAD1	Up
MNX1	Up
IVL	Up
NOX5	Up
CHRNA9	Up
HS6ST3	Up
PCSK1	Up
SLC51A	Up
ELFN2	Up
SLURP1	Up
INAVA	Up
NMU	Up
MAGEA1	Up
CSAG2	Up
APOBEC3H	Up
ARMC3	Up
C6ORF118	Up
S100A9	Up
TNIP3	Up
SLC23A1	Up
C5ORF46	Up
VRTN	Up
CAPN9	Up
FGD3	Up
CD2	Up
LRRC73	Up
C11ORF86	Up
LRRC46	Up
ESPN	Up
C20ORF85	Up
KLHDC7B	Up
PRDM13	Up
MEX3A	Up
FUT2	Up
ARNTL2	Up
CCR6	Up
INSYN1	Up
DIO1	Up
DLX4	Up
C3ORF52	Up
EEF1A2	Up
CELSR3	Up
SPANXA1	Up
IFNG	Up
TCL1A	Up
TNNI3	Up
C12ORF56	Up
CCL19	Up
TRAT1	Up
NEURL1	Up
RHEX	Up
COL22A1	Up
KCNK15	Up
ADGRD2	Down
LRRC3B	Down
HS3ST4	Down
ANGPTL7	Down
CA4	Down
GLYAT	Down
OXTR	Down
CLCA4	Down
TNMD	Down
ITIH5	Down
NRG2	Down
RNF186	Down
MYOC	Down
CXCL2	Down
HSPB7	Down
TESC	Down
HSD17B13	Down
CD300LG	Down
CLDN19	Down
DLK2	Down
CXCL3	Down
KCNIP2	Down
CIDEC	Down
GPAM	Down
CPA1	Down
C10ORF90	Down
CDH12	Down
CSRNP3	Down
CAVIN2	Down
ADAMTS5	Down
HSPB6	Down
PAK5	Down
LEP	Down
FHL1	Down
VEGFD	Down
MME	Down
BTNL9	Down
CAPN11	Down
MYOM1	Down
SLC2A4	Down
NEUROG2	Down
MAMDC2	Down
RASL10A	Down
ATOH8	Down
TSHZ2	Down
ALDH7A1	Down
RDH5	Down
MRAP	Down
SLC7A3	Down
ECRG4	Down
GPD1	Down
NTRK2	Down
C1QTNF9B	Down
KCNMB1	Down
GRAMD2B	Down
DSC1	Down
IL11RA	Down
CAV1	Down
CLDN5	Down
LVRN	Down
EDN3	Down
VWF	Down
CLEC3B	Down
TRARG1	Down
RBP4	Down
KCNJ16	Down
KIT	Down
PLIN4	Down
PIGR	Down
SAA2	Down
PAMR1	Down
HTR2A	Down
PPP1R14A	Down
DACT2	Down
ADAM33	Down
PIK3C2G	Down
SPRY2	Down
CHL1	Down
LGI4	Down
KLB	Down
SPHKAP	Down
ALKAL2	Down
PLIN1	Down
HEPACAM	Down
LYVE1	Down
PSD2	Down
MAP2K6	Down
EFCAB1	Down
SNCA	Down
PDE2A	Down
MAB21L1	Down
STAB2	Down
NTF4	Down
C20ORF203	Down
SCARA5	Down
FGFBP2	Down
CSRP1	Down
LIPE	Down
KCNE1	Down
PDGFA	Down
PER1	Down
CES1	Down
HEPN1	Down
CNN1	Down
TMEM132C	Down
KCNJ2	Down
HOXA4	Down
SAMD5	Down
NDRG2	Down
FXYD1	Down
WIF1	Down
KCNH8	Down
BNC1	Down
APBA1	Down
KL	Down
DMD	Down
TMED6	Down
CHRDL1	Down
DLK1	Down
HOXA5	Down
PACRG	Down
LETMD1	Down
NCALD	Down
P2RY12	Down
SCN4B	Down
KLHL13	Down
LIFR	Down
IGFBP6	Down
SHE	Down
HOXA2	Down
CX3CL1	Down
LMOD1	Down
RELN	Down
TSLP	Down
BMP5	Down
ACVR1C	Down
PELI2	Down
CMTM5	Down
GFAP	Down
SLC16A11	Down
TP53AIP1	Down
MATN2	Down
SEMA3G	Down
LPL	Down
PALMD	Down
SYNM	Down
NPR1	Down
TP63	Down
LIMS2	Down
AOC3	Down
PLPPR1	Down
G0S2	Down
FABP4	Down
C2ORF88	Down
GPIHBP1	Down
IGSF10	Down
AVPR2	Down
TNXB	Down
ST8SIA2	Down
BMX	Down
SLC25A27	Down
COBLL1	Down
ABCA9	Down
CACHD1	Down
NPY2R	Down
EBF1	Down
SEMA6D	Down
GPRASP1	Down
SIRPA	Down
ITGA7	Down
SAA1	Down
IL17B	Down
HLF	Down
SRPX	Down
FAM189A2	Down
ALB	Down
ADIPOQ	Down
SOX17	Down
TMEM237	Down
KANK3	Down
GPR146	Down
CAPZA3	Down
KRT13	Down
FTO	Down
COL17A1	Down
RERGL	Down
PAK3	Down
PGM5	Down
LEPR	Down
ACSM5	Down
RGS6	Down
ITPRIPL1	Down
LAMA3	Down
SAA2-SAA4	Down
ATP1A2	Down
CCDC178	Down
COL23A1	Down
CFD	Down
SMIM10L2B	Down
SMYD1	Down
AK5	Down
GRIK1	Down
SCN4A	Down
CRHBP	Down
SCN2B	Down
SYNPO2	Down
ARRDC3	Down
EGFLAM	Down
ANGPTL8	Down
FAM162B	Down
DST	Down
HSPB2	Down
GPM6B	Down
APCDD1	Down
IRX1	Down
FREM1	Down
CHST9	Down
MYZAP	Down
PDE1C	Down
MEOX2	Down
NR3C2	Down
TMEM255A	Down
COL6A6	Down
LUZP2	Down
HMGCLL1	Down
AMT	Down
SORBS1	Down
ADGRB3	Down
ENPP2	Down
FAM107A	Down
HIF3A	Down
CLDN11	Down
CNTNAP3B	Down
LAMC3	Down
ABCA6	Down
EDNRB	Down
RIC3	Down
CAT	Down
GSN	Down
LRRTM2	Down
FGF14	Down
SMIM10L2A	Down
MTURN	Down
ROBO3	Down
SCGB3A1	Down
NEURL3	Down
CLMP	Down
ROBO4	Down
MYLK	Down
GSTM5	Down
SPTBN1	Down
ETV3L	Down
CCDC8	Down
USP44	Down
ABCB1	Down
PPARG	Down
FAT2	Down
KLHL29	Down
CCDC3	Down
TMEM18	Down
TPPP2	Down
PDK4	Down
SFRP1	Down
CD36	Down
TMEM220	Down
CLDN8	Down
TPO	Down
DNASE1L3	Down
P3H2	Down
CCDC69	Down
FAM13A	Down
CCDC38	Down
CDNF	Down
NNAT	Down
NRG1	Down
ADH1B	Down
COLCA2	Down
LDB2	Down
MEIS2	Down
FMO2	Down
GDF10	Down
ACTA2	Down
STARD9	Down
LRIG3	Down
SHANK3	Down
MT1M	Down
RHOJ	Down
PLAC9	Down
VPS51	Down
GHR	Down
TMEM178A	Down
GNG7	Down
EPHB1	Down
CAV2	Down
GPC3	Down
KCNAB1	Down
PGA3	Down
FGF2	Down
LCN6	Down
CASQ2	Down
MEOX1	Down
CLEC4G	Down
FTMT	Down
SLC7A10	Down
EBF3	Down
ADH5	Down
IGFBP1	Down
EMILIN3	Down
RBP7	Down
DCX	Down
KLHL21	Down
KIAA0408	Down
SLC22A3	Down
GPRASP2	Down
TNS1	Down
CCL14	Down
SLC27A6	Down
MICU3	Down
ADH1C	Down
HBA2	Down
BMP2	Down
PFKFB1	Down
AQP1	Down
PTN	Down
S100B	Down
EIF3F	Down
ABCA5	Down
HPSE2	Down
ABCA8	Down
CRTAC1	Down
TMEM213	Down
KY	Down
YPEL4	Down
MYOM2	Down
TM4SF18	Down
ADRB2	Down
HBZ	Down
CCM2L	Down
C4BPA	Down
VSX1	Down
AMPD1	Down
DGAT2	Down
TINAGL1	Down
LOXL4	Down
MCAM	Down
ANKRD29	Down
GRAMD1C	Down
SVEP1	Down
SIK2	Down
ATP1B2	Down
RAPGEF3	Down
LGALS12	Down
DPYSL2	Down
MYO1H	Down
PLEKHH2	Down
SOX10	Down
ITM2A	Down
MRAS	Down
TCEAL7	Down
FAXDC2	Down
HBB	Down
CBX7	Down
JAM2	Down
SYN2	Down
FZD7	Down
EIF3L	Down
HOXA9	Down
PLSCR4	Down
USHBP1	Down
NOB1	Down
APCDD1L	Down
TIMP4	Down
ADH1A	Down
VIT	Down
RCBTB2	Down
SLC26A3	Down
CEP68	Down
TRMT9B	Down
ALDOC	Down
DIPK2B	Down
CCL28	Down
OSR1	Down
OR11H12	Down
CLYBL	Down
TP53TG3	Down
LRRC38	Down
PROS1	Down
FAM110D	Down
RNF39	Down
CCDC85A	Down
CSNK2A2	Down
RUNX1T1	Down
NOTCH4	Down
ACSM3	Down
DENND2A	Down
TMEM37	Down
ANKRD65	Down
SPRY1	Down
EPB42	Down
IL33	Down
PPP1R1A	Down
DAAM2	Down
CALCOCO1	Down
CIDEA	Down
IMPDH2	Down
NSG1	Down
LRFN5	Down
SOSTDC1	Down
IL34	Down
KRT5	Down
RGN	Down
HAPLN4	Down
AKR1C2	Down
KCTD14	Down
RHOXF1	Down
CDKN1C	Down
MYH11	Down
COL4A6	Down
SEMA5A	Down
CKMT2	Down
EPHA2	Down
EGF	Down
ZBTB16	Down
PELI1	Down
RSPO1	Down
EDAR	Down
C8ORF88	Down
CYYR1	Down
MT1E	Down
NGFR	Down
PCK1	Down
GAS2	Down
MPL	Down
HOXD9	Down
TMOD1	Down
KANK1	Down
TMPRSS2	Down
RNF150	Down
GPX3	Down
ADGRL3	Down
CD34	Down
TRPC6	Down
SH3D19	Down
PNRC1	Down
CRYAB	Down
SPINK5	Down
NFIB	Down
MMRN2	Down
TRIM29	Down
ZNF219	Down
SH3BGRL2	Down
RND3	Down
ANO1	Down
CORO2B	Down
FOSB	Down
SLC47A2	Down
RBMS3	Down
NIPSNAP3B	Down
IL17RD	Down
WASF3	Down
SEMA6A	Down
CMTM7	Down
KIAA1614	Down
MAML2	Down
DIXDC1	Down
STAT5A	Down
TMEM71	Down
FAM181A	Down
CITED1	Down
LIPT1	Down
ACACB	Down
DUSP1	Down
BHLHE41	Down
ADAMTS8	Down
ARID5A	Down
PHYHIP	Down
PPL	Down
SNAI2	Down
CCNB1IP1	Down
NDN	Down
SYT8	Down
AADAC	Down
ENPP6	Down
TGFBR2	Down
THRSP	Down
ARL4A	Down
CCDC158	Down
ARAP3	Down
PLP1	Down
BDH2	Down
TMEM100	Down
TMTC1	Down
HS3ST1	Down
ABHD14B	Down
ETV5	Down
NDUFA10	Down
F10	Down
LARP6	Down
PDLIM3	Down
NMUR1	Down
PCOLCE2	Down
GYPC	Down
TRNP1	Down
CPED1	Down
KCNB1	Down
PPIE	Down
ALDH1L1	Down
EIF4B	Down
LPAR6	Down
BEND5	Down
GALNT15	Down
KRT15	Down
RCAN1	Down
NTN5	Down
PYGM	Down
FOLH1	Down
MYBPC1	Down
TSPAN7	Down
MLXIPL	Down
NES	Down
FBXO32	Down
FOS	Down
ACTBL2	Down
RGS2	Down
TEPP	Down
GRIA4	Down
PLPP1	Down
MGARP	Down
DDX25	Down
LHFPL6	Down
ARHGEF37	Down
FGFBP1	Down
MMP28	Down
WSCD1	Down
TDRD10	Down
PLPP3	Down
EZH1	Down
CLIC5	Down
HOXA6	Down
CYP26A1	Down
STMN4	Down
SOBP	Down
TGFBR3	Down
MAOA	Down
HOXA3	Down
RASSF6	Down
MYEOV	Down
RHOU	Down
TNNT3	Down
INPP1	Down
BLCAP	Down
SSBP2	Down
SLCO1A2	Down
LCA5	Down
SGK2	Down
AMIGO2	Down
ACCS	Down
ETV1	Down
ACKR1	Down
CNTNAP3	Down
CGB3	Down
SCRN2	Down
MAF	Down
RUNDC3B	Down
FAM3D	Down
PEBP4	Down
KLF4	Down
LGR6	Down
NAV2	Down
TUBB2B	Down
SLC16A4	Down
PER2	Down
BBOX1	Down
FAM228A	Down
ID4	Down
PRR4	Down
VSIR	Down
FOXO1	Down
CDO1	Down
SSPN	Down
FGL1	Down
KRT14	Down
GSTA1	Down
RSPO3	Down
PDLIM4	Down
PIK3R1	Down
PTCHD1	Down
MYCT1	Down
ISM1	Down
PZP	Down
HABP4	Down
ATP13A5	Down
GPRC5B	Down
PLEKHG4	Down
SOD3	Down
EFNB3	Down
CALCR	Down
RNASE7	Down
TNS2	Down
PLXNA4	Down
HRC	Down
DES	Down
NRDE2	Down
MFSD4A	Down
RFX6	Down
TPTE	Down
ANPEP	Down
CRYBG3	Down
ANXA1	Down
C20ORF194	Down
ELF5	Down
PNMA8B	Down
RGCC	Down
EPAS1	Down
MPPED1	Down
FZD1	Down
VIPR1	Down
MOCS1	Down
AKAP12	Down
ROPN1	Down
SNTG2	Down
PKD2	Down
TTYH1	Down
CCBE1	Down
FAM117A	Down
STAC2	Down
ADAMTS9	Down
HCAR3	Down
CAPN3	Down
PHF24	Down
CRISPLD1	Down
ACTG2	Down
NAP1L2	Down
SCN3A	Down
ALAS2	Down
LHX6	Down
MPPED2	Down
ITIH2	Down
OXGR1	Down
PLLP	Down
CWF19L2	Down
HSPA12B	Down
ALDH1A1	Down
AFP	Down
WLS	Down
ANKRD35	Down
MMAB	Down
PDGFRA	Down
PID1	Down
C1QTNF4	Down
GPLD1	Down
NMNAT2	Down
TUSC3	Down
RASSF10	Down
KRTAP6-3	Down
ABLIM1	Down
TRABD2B	Down
BOC	Down
LZTS1	Down
CA3	Down
EVA1C	Down
ZNF22	Down
ALDH1A2	Down
LTBP4	Down
PYGB	Down
SELENOV	Down
BACH2	Down
RGMA	Down
CCN6	Down
NUDT7	Down
AQP5	Down
POU6F1	Down
NTS	Down
EMCN	Down
HADH	Down
SMDT1	Down
ZNF334	Down
HBD	Down
GIMAP8	Down
TGFA	Down
FAM149A	Down
DEPP1	Down
FAM184A	Down
AKR1C1	Down
RASL12	Down
CA11	Down
SACS	Down
TCEAL2	Down
KLF15	Down
AHNAK	Down
AFAP1L2	Down
CAVIN1	Down
FOLR1	Down
EGR2	Down
TENM2	Down
TXNIP	Down
FHOD3	Down
RPL15	Down
RSPH9	Down
IGF1	Down
COX7A1	Down
EHD2	Down
ICAM5	Down
BMP6	Down
PLEKHA4	Down
PTPRZ1	Down
LRRC28	Down
HOXA7	Down
SNORC	Down
NAALADL1	Down
PARD3	Down
CNTFR	Down
RTL5	Down
TRIM2	Down
DIPK2A	Down
IGIP	Down
ADGRL2	Down
MYOZ3	Down
ADAMTS1	Down
B3GAT1	Down
BEGAIN	Down
STOX2	Down
ECHDC3	Down
MID1	Down
ELANE	Down
MYH7B	Down
MXI1	Down
NTF3	Down
SLC28A3	Down
PEX3	Down
PIP5K1B	Down
CCT6B	Down
JADE1	Down
OLFM4	Down
SLC16A7	Down
GNAI1	Down
DMGDH	Down
PI16	Down
ERMAP	Down
TMEM163	Down
FHL5	Down
PTPRB	Down
UPK3A	Down
TFPI	Down
IGSF1	Down
PTGDR2	Down
PTGS2	Down
AMY1C	Down
MMD	Down
GSTA5	Down
SHF	Down
ZHX3	Down
ADAMTS18	Down
CTDSPL	Down
MST1	Down
LAMB3	Down
BTBD11	Down
RNF128	Down
NEURL2	Down
ANGPTL1	Down
IRX4	Down
ITPR1	Down
IMMP2L	Down
TNNC2	Down
GULP1	Down
CMYA5	Down
TNNI2	Down
S1PR1	Down
FEZ1	Down
PRKD1	Down
HEPACAM2	Down
MAP1LC3C	Down
ADCY4	Down
CHST3	Down
ART5	Down
BIVM	Down
MYOM3	Down
ECSCR	Down
PDZD2	Down
SLC35G2	Down
FZD4	Down
DSCAML1	Down
CLEC14A	Down
PLK5	Down
GPBAR1	Down
EPB41L2	Down
SLC34A2	Down
DDR2	Down
JAG2	Down
EPDR1	Down
HYAL1	Down
HBG1	Down
FOXI1	Down
VSIG2	Down
PTPRS	Down
KLK5	Down
CAPN6	Down
IFFO2	Down
TMEM47	Down
XKR6	Down
PDGFD	Down
FGF7	Down
ZNF540	Down
GGT7	Down
IL22RA2	Down
SLC6A14	Down
DRD5	Down
RASL11A	Down
LIAS	Down
RFLNA	Down
CX3CR1	Down
FGF1	Down
GSTM2	Down
PRLHR	Down
TSPAN8	Down
PTHLH	Down
SGCG	Down
CCDC102A	Down
ZNF559	Down
ACSM1	Down
CLK4	Down
ARHGAP24	Down
CCDC148	Down
CEP112	Down
ST6GALNAC3	Down
PPP2R2B	Down
AKR1C3	Down
NAP1L5	Down
PRPH	Down
HAS3	Down
TFAP2C	Down
GIMAP6	Down
GJC3	Down
[truncated: 746 more rows]
