# Supplementary material for: The potent potential of MFAP2 in prognosis and immunotherapy of triple-negative breast cancer
Source: Discov Oncol. 2024 Jun 1;15:202. doi: 10.1007/s12672-024-01044-7 (PMC11144179; doi:10.1007/s12672-024-01044-7)
Supplement: Supplementary file 4 — (CSV 27 KB) [file 12672_2024_1044_MOESM4_ESM.csv]

Table S4: DEGs identified from TCGA
MMP11	Up
NEK2	Up
PAFAH1B3	Up
COL10A1	Up
ASF1B	Up
UBE2C	Up
CKS2	Up
UBE2T	Up
TK1	Up
KIF4A	Up
TPX2	Up
PYCR1	Up
PTTG1	Up
SPC25	Up
PKMYT1	Up
IQGAP3	Up
CDK1	Up
UHRF1	Up
ZWINT	Up
CDKN3	Up
SLC50A1	Up
CCNB1	Up
KIF20A	Up
BIRC5	Up
KIFC1	Up
CCDC167	Up
SPC24	Up
POC1A	Up
CENPM	Up
HJURP	Up
CEP55	Up
NUF2	Up
PBK	Up
TOP2A	Up
DTL	Up
RRM2	Up
CDC20	Up
CENPF	Up
CDC25C	Up
TACC3	Up
TEDC2	Up
DLGAP5	Up
PCLAF	Up
BICDL1	Up
LMNB1	Up
AURKA	Up
HMMR	Up
CDCA8	Up
HSD17B6	Up
NACC1	Up
TROAP	Up
PLK1	Up
MELK	Up
CCNB2	Up
BUB1	Up
KIF2C	Up
BGN	Up
RMI2	Up
CDCA5	Up
MKI67	Up
EZH2	Up
SLC35A2	Up
JPT1	Up
NDC80	Up
CCN4	Up
GFUS	Up
ATP6V0B	Up
IQANK1	Up
ANLN	Up
SKA3	Up
TPM3	Up
KIF11	Up
CTXN1	Up
INHBA	Up
COMP	Up
PPP4C	Up
LSM4	Up
MACROH2A1	Up
UBE2S	Up
FOXM1	Up
ARF1	Up
CDCA3	Up
CKAP2L	Up
RECQL4	Up
PAQR4	Up
AURKB	Up
RUSC1	Up
FAM83H	Up
SPAG5	Up
NUAK2	Up
KIF18B	Up
CENPU	Up
GTSE1	Up
RAD51	Up
EXO1	Up
CDK5	Up
KIF23	Up
CCNF	Up
MYBL2	Up
H2AX	Up
GINS1	Up
CCNA2	Up
BUB1B	Up
ASPM	Up
FAM83D	Up
RABIF	Up
WDR62	Up
CRB3	Up
TRIM11	Up
NUP210	Up
TLCD1	Up
SOX12	Up
TRIM59	Up
MARCKSL1	Up
SKA1	Up
NCAPG	Up
COL11A1	Up
POLR3K	Up
SLC52A2	Up
ESM1	Up
CCT3	Up
NCAPH	Up
CFL1	Up
E2F1	Up
PRR19	Up
KIF22	Up
DYNC2I2	Up
SBK1	Up
SDS	Up
CTHRC1	Up
LAGE3	Up
GPRIN1	Up
NAXE	Up
H2AZ1	Up
CDC45	Up
CENPA	Up
FLAD1	Up
ESRP1	Up
AP1S1	Up
GJB2	Up
SAMD1	Up
LLGL2	Up
LAMTOR2	Up
ERCC6L	Up
PLPP4	Up
C1QTNF6	Up
DDX39A	Up
TMED3	Up
KPNA2	Up
LSR	Up
PITX1	Up
HAGHL	Up
SNRNP25	Up
NEIL3	Up
HDGF	Up
KNL1	Up
FAM111B	Up
PYCR3	Up
ESPL1	Up
MRPL14	Up
BMP8A	Up
GABRD	Up
FN1	Up
DEPDC1B	Up
MRPS34	Up
TMEM63B	Up
PGP	Up
SLC25A22	Up
DPP3	Up
SHCBP1	Up
HMGB3	Up
PACC1	Up
RAB25	Up
PIMREG	Up
AP1M2	Up
CDT1	Up
MBOAT7	Up
HNRNPAB	Up
EEF1AKMT4	Up
FBXL6	Up
SQLE	Up
TIMM17A	Up
MANF	Up
RHPN1	Up
H2BC5	Up
ARHGAP39	Up
TRIP13	Up
SGO1	Up
RPUSD1	Up
FEN1	Up
HGH1	Up
LRRC15	Up
RACGAP1	Up
TOMM40	Up
PCNA	Up
NME1	Up
UQCC2	Up
SNRPB	Up
CLSPN	Up
NR2F6	Up
TRAF2	Up
KIF14	Up
TONSL	Up
DEPDC1	Up
MTFR2	Up
TTK	Up
TPRN	Up
MAD2L1	Up
ALG3	Up
PSRC1	Up
ADAMTS14	Up
ATP6AP1	Up
KIF15	Up
GTF2IRD1	Up
TMEM132A	Up
CDC6	Up
TIMM17B	Up
VAMP8	Up
YDJC	Up
JPT2	Up
P3H4	Up
SLC25A39	Up
NMRAL1	Up
EZR	Up
PFDN6	Up
PAK4	Up
BAX	Up
TPD52	Up
ARHGAP11A	Up
FAM110A	Up
SLC12A8	Up
B4GALT3	Up
CBX4	Up
CILP2	Up
CENPE	Up
P4HA3	Up
TIMELESS	Up
PGAP6	Up
PARP1	Up
MMP13	Up
GALE	Up
GINS2	Up
PPP1R14B	Up
NAT14	Up
STXBP2	Up
REEP4	Up
MTHFD2	Up
SAPCD2	Up
COA6	Up
IGSF9	Up
GRAMD1A	Up
PPP1CA	Up
RAD51AP1	Up
DBNDD1	Up
ESCO2	Up
OIP5	Up
SLC20A1	Up
ECT2	Up
TRIB3	Up
TSEN54	Up
DCTPP1	Up
KRT8	Up
FLVCR1	Up
CCL11	Up
ADAM8	Up
HES6	Up
CNIH2	Up
POLE2	Up
SLC16A3	Up
PDIA4	Up
YIF1B	Up
EVPL	Up
ZDHHC12	Up
OLR1	Up
TUBA1C	Up
E2F8	Up
LMNB2	Up
SPINT2	Up
NUDT16L1	Up
CHPF	Up
F12	Up
COPE	Up
FANCI	Up
MCM10	Up
SNRPE	Up
KIF18A	Up
KIF26B	Up
MCM4	Up
MRPS12	Up
CBX8	Up
CDCA2	Up
UNC5B	Up
GGCT	Up
EPCAM	Up
JTB	Up
MFAP2	Up
SLC37A1	Up
ADM2	Up
CIT	Up
FBXL19	Up
RAD54L	Up
CACFD1	Up
LPAR2	Up
PSMG3	Up
SAC3D1	Up
ROGDI	Up
TMEM9	Up
MCRIP2	Up
RBBP8NL	Up
CENPX	Up
PLAUR	Up
IRF7	Up
POLQ	Up
E2F2	Up
SDF2L1	Up
INTS7	Up
RASSF7	Up
RAB26	Up
COL1A1	Up
LAMP5	Up
DONSON	Up
SYNGR2	Up
CENPK	Up
OCIAD2	Up
EPN3	Up
STIL	Up
RTKN	Up
PKP3	Up
S100P	Up
C3orf80	Up
STRBP	Up
H3C10	Up
CACNB3	Up
SMS	Up
EME1	Up
AUNIP	Up
CENPL	Up
C21orf58	Up
CDCA4	Up
RDM1	Up
CENPI	Up
NECTIN2	Up
ISG15	Up
TUBG1	Up
CHTF18	Up
RNFT2	Up
TUFT1	Up
METTL26	Up
STMN1	Up
PSME2	Up
ORC6	Up
FKBP4	Up
KRT18	Up
ATAD2	Up
RCC1	Up
EMC9	Up
SCT	Up
HELLS	Up
SDC1	Up
EXOSC4	Up
IER5L	Up
PACSIN1	Up
PAGR1	Up
TJP3	Up
C1orf35	Up
TYMP	Up
ARFGAP1	Up
SMIM29	Up
PRR11	Up
IL4I1	Up
KIF24	Up
MAZ	Up
ELOB	Up
DLG3	Up
LIG1	Up
PFKFB4	Up
SSX2IP	Up
SPINT1	Up
H4C9	Up
THOC6	Up
HMGA1	Up
TMEM54	Up
CST1	Up
B4GALNT4	Up
KRT19	Up
RTKN2	Up
DNA2	Up
EBP	Up
ABHD11	Up
PLK4	Up
FANCD2	Up
MISP	Up
FNDC10	Up
CLEC5A	Up
H2BC12	Up
TMEM79	Up
PRR36	Up
LRRC45	Up
CXCL10	Up
SALL4	Up
VAV2	Up
TTYH3	Up
HPRT1	Up
ACOT7	Up
ORC1	Up
IDH2	Up
FCGR1A	Up
CHAF1B	Up
PRSS8	Up
SAMD10	Up
IBSP	Up
CKAP2	Up
AJM1	Up
XRCC2	Up
DIAPH3	Up
MFSD3	Up
CHEK1	Up
TMEM238	Up
PDRG1	Up
KNSTRN	Up
RIBC2	Up
ANTKMT	Up
CCDC78	Up
ZNF296	Up
PPP1R37	Up
TESMIN	Up
GPR68	Up
MRPL13	Up
NVL	Up
HSPE1	Up
FOXP3	Up
CLDN7	Up
PLEK2	Up
BCAS4	Up
CYB561	Up
HSD17B7	Up
PFDN2	Up
DCAF13	Up
E2F7	Up
NFKBIE	Up
SMIM22	Up
SEPHS2	Up
TNFRSF18	Up
COX6C	Up
ALYREF	Up
ZNF367	Up
TNFSF4	Up
ANAPC11	Up
PAXX	Up
ADAM19	Up
KIFC2	Up
ARRDC1	Up
LRRC59	Up
BCL9	Up
CDC7	Up
LPCAT1	Up
CDC25A	Up
TMEM125	Up
CABLES2	Up
RABEP2	Up
TMEM141	Up
FLYWCH2	Up
BOP1	Up
CCDC137	Up
BCL2L12	Up
SERINC2	Up
PPEF1	Up
CFAP45	Up
CREB3L4	Up
CST2	Up
BCL3	Up
STARD10	Up
CAMSAP3	Up
PTK6	Up
CIP2A	Up
LEF1	Up
FOXO6	Up
ABRACL	Up
ADAMTSL2	Up
SMYD3	Up
GPRC5A	Up
IFI6	Up
CXCL11	Up
MATN3	Up
DRAP1	Up
SYNDIG1	Up
CDKN2D	Up
SLC9A3R1	Up
BRIP1	Up
CCNE2	Up
RFC4	Up
SIPA1L3	Up
N4BP3	Up
H2AC13	Up
ABHD17C	Up
STX1A	Up
SGO2	Up
MAL2	Up
MMP1	Up
BLM	Up
SLC39A11	Up
COL5A1	Up
OVOL2	Up
HASPIN	Up
IKBKE	Up
MXD3	Up
SLC24A2	Up
PIGQ	Up
TYMS	Up
TDO2	Up
CANT1	Up
FAM102A	Up
PPP1R35	Up
KDF1	Up
SIX4	Up
WDR76	Up
S100A14	Up
SYNE4	Up
GFER	Up
IL21R	Up
H4C8	Up
ARTN	Up
RMI1	Up
MMP9	Up
GRHL2	Up
ESRP2	Up
SRMS	Up
PLAC1	Up
C9orf116	Up
H2BC17	Up
CEMIP	Up
TRAF4	Up
RIPPLY3	Up
CAMK2N2	Up
COMTD1	Up
RAMP1	Up
ADCK5	Up
HOXC13	Up
METRN	Up
H2BC4	Up
FANCA	Up
SDSL	Up
PRR7	Up
TMEM97	Up
CREB3L1	Up
PPDPF	Up
MAPK8IP2	Up
SLC7A5	Up
TSTD1	Up
CYSRT1	Up
DDIAS	Up
RAB11FIP4	Up
BIK	Up
CLPSL2	Up
HSH2D	Up
CAPS	Up
TNNT1	Up
MCM2	Up
SORD	Up
SLC2A1	Up
SLC39A4	Up
CAPG	Up
SYNGR3	Up
SMKR1	Up
LOXL1	Up
SIAH2	Up
KREMEN2	Up
ZBTB12	Up
MB	Up
H2AC20	Up
RAB3A	Up
MICAL2	Up
PRRT3	Up
ANKRD22	Up
BBC3	Up
ST14	Up
HOXC11	Up
MZT2A	Up
TFPT	Up
STAP2	Up
SPAG1	Up
H2BC6	Up
PRSS22	Up
S100A11	Up
EPS8L1	Up
CRACD	Up
TIMP1	Up
NKAIN1	Up
TFR2	Up
RAB19	Up
OSCAR	Up
H2BC9	Up
ERBB3	Up
H2BC8	Up
EPYC	Up
NTHL1	Up
CCNP	Up
FOXS1	Up
H1-2	Up
OR2B6	Up
CTSD	Up
H2BC11	Up
ZNF239	Up
TICRR	Up
ARHGEF16	Up
DNAJC1	Up
TTLL12	Up
RHBDL1	Up
PRR15L	Up
ZNF467	Up
NECAB3	Up
POSTN	Up
NECTIN4	Up
DOP1B	Up
MBOAT2	Up
FKBP10	Up
COL5A2	Up
APOBEC3B	Up
MUC1	Up
GOLT1A	Up
CCNE1	Up
EFNA4	Up
SPP1	Up
ILDR1	Up
H2BC21	Up
NME3	Up
LRRC56	Up
PPM1J	Up
H2AC8	Up
LRFN1	Up
CCR8	Up
H4C4	Up
RAC3	Up
ANO9	Up
CCDC24	Up
TMEM184A	Up
TSPAN13	Up
MZT2B	Up
CORO2A	Up
SULF1	Up
H2BU1	Up
LRRC73	Up
GINS4	Up
CDS1	Up
PYCARD	Up
ITPKA	Up
C4orf48	Up
PODXL2	Up
SMC4	Up
DSCC1	Up
KCNK6	Up
LRRC46	Up
MANEAL	Up
FNDC1	Up
MEX3A	Up
H2BC7	Up
OASL	Up
EFNA3	Up
LIMD2	Up
ADAMDEC1	Up
MROH6	Up
KLK4	Up
ETV7	Up
TMC4	Up
MMP3	Up
FAP	Up
CLDN3	Up
TFAP2A	Up
OLFML2B	Up
CAMP	Up
SCX	Up
H2AC6	Up
BSPRY	Up
ZMYND10	Up
CELSR3	Up
MST1R	Up
KLHL35	Up
CIB3	Up
H4C12	Up
IRX5	Up
CRABP2	Up
PROM2	Up
CPNE7	Up
HPN	Up
SLC6A9	Up
H4C5	Up
CBLC	Up
CXCR4	Up
LINGO1	Up
MRPL12	Up
CERS2	Up
EDN2	Up
FCGR3A	Up
BASP1	Up
CNTNAP2	Up
SLC52A3	Up
CDKN2A	Up
PARD6B	Up
BATF	Up
CBX2	Up
PMAIP1	Up
MIEN1	Up
HSPB1	Up
MAPK15	Up
TMEM145	Up
SPEF1	Up
APOBR	Up
GOLM1	Up
RAB31	Up
TTC39A	Up
CXCL9	Up
CLDN4	Up
BICDL2	Up
NEURL1	Up
MDK	Up
HID1	Up
TMEM121	Up
TNFRSF12A	Up
RGS4	Up
FBN2	Up
COL1A2	Up
CELSR1	Up
DEGS2	Up
VCAN	Up
APOC1	Up
WNT7B	Up
FBXL16	Up
RSPH1	Up
MISP3	Up
CDH11	Up
GPR143	Up
MS4A15	Up
H2AC11	Up
OAS3	Up
ADAMTS4	Up
TMEM63C	Up
HSPA6	Up
IER3	Up
CLPSL1	Up
ZG16B	Up
RPL39L	Up
CAPN9	Up
SIM2	Up
PPP2R2C	Up
MMP14	Up
ARNT2	Up
SLC38A5	Up
DQX1	Up
C15orf48	Up
CGN	Up
RNF223	Up
PRR15	Up
EEF1A2	Up
MYBL1	Up
COL3A1	Up
FGD3	Up
CLEC11A	Up
RND1	Up
CENPW	Up
SIX2	Up
GNG13	Up
PHLDA2	Up
CCR4	Up
ESPN	Up
RAB17	Up
KCNK15	Up
SYT13	Up
MAGED2	Up
SYCE3	Up
CST4	Up
CEACAM5	Up
FUT2	Up
MMP10	Up
OAS2	Up
PAQR6	Up
RET	Up
TINCR	Up
GADD45G	Up
FGFR3	Up
CAPN13	Up
CEACAM6	Up
IGFL3	Up
KISS1R	Up
ADAM12	Up
KLHDC9	Up
CHST1	Up
HOXC10	Up
CLGN	Up
TRPS1	Up
C3orf52	Up
ADGRB2	Up
ASCL2	Up
B4GALNT3	Up
NMU	Up
SLC16A6	Up
F2RL2	Up
GBP5	Up
OAS1	Up
GALNT6	Up
EVL	Up
CAPSL	Up
CFB	Up
EGLN3	Up
PKIB	Up
ENTPD8	Up
ETNK2	Up
CACNG4	Up
SCUBE3	Up
SLC44A4	Up
GALNT7	Up
PRLR	Up
GDF15	Up
ZNF552	Up
CST6	Up
SAMD11	Up
ANXA9	Up
NAT1	Up
SECTM1	Up
F7	Up
GPR160	Up
HOXB13	Up
H2AW	Up
IGFALS	Up
ATP2A3	Up
LYPD3	Up
FOXJ1	Up
RSAD2	Up
ASPN	Up
NPNT	Up
VAV3	Up
COL12A1	Up
GATA3	Up
SUSD4	Up
RIMS4	Up
DOK7	Up
SERPINE1	Up
ERBB2	Up
LTB	Up
CACNG1	Up
NPW	Up
PYDC1	Up
APLP1	Up
HS6ST3	Up
FSIP1	Up
MAB21L4	Up
KCNJ11	Up
SPDEF	Up
TSPAN1	Up
HOXC12	Up
CD24	Up
ZNF703	Up
BMPR1B	Up
IL20	Up
ERP27	Up
BCAS1	Up
FOXA1	Up
NXPH4	Up
AKR7A3	Up
KCNK1	Up
CXCL13	Up
KCNF1	Up
PRAME	Up
NELL2	Up
MX1	Up
TUBA3D	Up
DIO1	Up
ACTL8	Up
VSTM2L	Up
SEZ6L2	Up
SUSD3	Up
KCNE4	Up
STMND1	Up
INSYN2A	Up
NUPR2	Up
MYB	Up
ORM1	Up
CACNA1H	Up
FADS2	Up
ECM1	Up
SPDYC	Up
BPIFB1	Up
DNAJC12	Up
AGR2	Up
CST5	Up
KCNJ3	Up
CA9	Up
CBLN2	Up
PVALB	Up
MLPH	Up
CCNO	Up
CASP14	Up
CGA	Up
SLC30A8	Up
MSMB	Up
VSTM2A	Up
LRG1	Up
CA12	Up
TFF1	Up
GP2	Up
CLEC3A	Up
S100A7	Up
AGR3	Up
TFF3	Up
CA4	Down
VEGFD	Down
C1QTNF9	Down
CPA1	Down
HSD17B13	Down
GLYAT	Down
CD300LG	Down
HEPACAM	Down
TSLP	Down
SCARA5	Down
LVRN	Down
LYVE1	Down
MYOC	Down
ACVR1C	Down
ABCA10	Down
HIF3A	Down
SLC2A4	Down
MYOM1	Down
RDH5	Down
ASPA	Down
NKAPL	Down
ADH1A	Down
ANGPT4	Down
ALDH1L1	Down
ADRA1A	Down
ARHGAP20	Down
SLC17A7	Down
KLB	Down
LRRC2	Down
ATOH8	Down
GPAM	Down
TMEM132C	Down
CCL14	Down
AQP7	Down
ABCA9	Down
CRHBP	Down
KCNIP2	Down
BTNL9	Down
CCDC178	Down
ITIH5	Down
NAALAD2	Down
GPR146	Down
PAMR1	Down
C14orf180	Down
LEP	Down
TMEM252	Down
ABCB5	Down
SMYD1	Down
MASP1	Down
PDE2A	Down
TNMD	Down
CLEC3B	Down
NIPSNAP3B	Down
TNXB	Down
ACSM5	Down
LDLRAD2	Down
APOB	Down
NPR1	Down
ANGPTL7	Down
ATP1A2	Down
CAVIN2	Down
KY	Down
PRRG3	Down
HPSE2	Down
SCN4A	Down
MAP1LC3C	Down
ADAMTS5	Down
KLHL31	Down
CAV1	Down
SLC19A3	Down
ALDH1A2	Down
FHL1	Down
ABCD2	Down
FRMD1	Down
ADH4	Down
ABCA8	Down
DMD	Down
ANKRD53	Down
SLC7A10	Down
HSPB7	Down
TMEM220	Down
PYGM	Down
GDF10	Down
FAM13A	Down
GIPC2	Down
SPX	Down
SCN3A	Down
COL6A6	Down
HSPB6	Down
PCK1	Down
NMUR1	Down
CAV2	Down
IGSF10	Down
EBF1	Down
KLHL29	Down
MME	Down
ADCYAP1R1	Down
DACT2	Down
SLC16A7	Down
KLF15	Down
CHL1	Down
CLCA4	Down
TNS1	Down
GPIHBP1	Down
CAPN11	Down
LRRN4CL	Down
ADH1C	Down
B3GALT1	Down
PALMD	Down
COL25A1	Down
LEPR	Down
MAMDC2	Down
LPL	Down
SYNE3	Down
SGK2	Down
ACADL	Down
PPARG	Down
STARD9	Down
GRIA4	Down
HCAR2	Down
CLDN19	Down
DEFB132	Down
GSN	Down
FAM180B	Down
PAK5	Down
ADRB2	Down
STAB2	Down
IGFBP6	Down
AOC3	Down
ANGPTL8	Down
MAB21L1	Down
ABCA6	Down
BMX	Down
EBF3	Down
ITPRIPL1	Down
SCN2B	Down
INSYN2B	Down
KL	Down
CXCL2	Down
ACACB	Down
DMGDH	Down
ITGA7	Down
MYZAP	Down
FREM1	Down
ANGPTL1	Down
PGAP4	Down
FAM13C	Down
SORBS1	Down
SIK2	Down
GPBAR1	Down
LGI4	Down
GPD1	Down
GNAI1	Down
TRARG1	Down
AKR1C1	Down
AVPR2	Down
CHRDL1	Down
SPRY2	Down
LIPE	Down
PDE1C	Down
SYN2	Down
KCNB1	Down
RYR3	Down
ADH1B	Down
VIT	Down
PCOLCE2	Down
FMO2	Down
PAK3	Down
TMEM100	Down
CIDEC	Down
OXTR	Down
CDO1	Down
LGALS12	Down
PPP1R12B	Down
LDB2	Down
SVEP1	Down
HLF	Down
CORO2B	Down
RERGL	Down
RBP4	Down
RELN	Down
MICU3	Down
SCN4B	Down
PLIN1	Down
KCNJ16	Down
DNASE1L3	Down
ADAM33	Down
GNAL	Down
CIDEA	Down
CA3	Down
GLP2R	Down
RSPO3	Down
RBMS3	Down
PFKFB1	Down
TSHZ2	Down
CD36	Down
DENND2A	Down
NPY2R	Down
MYH11	Down
CNTNAP3	Down
PRRT4	Down
PLIN4	Down
CES1	Down
F10	Down
GYG2	Down
C2orf88	Down
TIMP4	Down
ECRG4	Down
CFL2	Down
MLXIPL	Down
SAMD5	Down
USHBP1	Down
ANGPTL5	Down
ZBTB16	Down
LMOD1	Down
MMP27	Down
GPLD1	Down
TMOD1	Down
GSTM5	Down
C8orf88	Down
OVCH2	Down
CD34	Down
SYNM	Down
FAM162B	Down
LIFR	Down
HBB	Down
RNF150	Down
SLC22A3	Down
HAS3	Down
CCDC69	Down
MTURN	Down
TACR1	Down
PLXNA4	Down
LIMS2	Down
ANGPT1	Down
GNG11	Down
FGF2	Down
HOXA5	Down
RGS6	Down
PGM5	Down
PHYHIP	Down
SHE	Down
GALNT15	Down
PNMA8C	Down
SNCA	Down
DSC1	Down
PLPP3	Down
CKMT2	Down
GPX3	Down
LRRTM2	Down
PDE11A	Down
ENPP2	Down
LRRC70	Down
CEP112	Down
HS3ST4	Down
ANXA1	Down
PPP1R1A	Down
FAM107A	Down
DIPK2B	Down
PLAC9	Down
ADGRD2	Down
MMRN1	Down
MEOX2	Down
ANKRD29	Down
HCAR3	Down
HOXA6	Down
PDE3B	Down
PDK4	Down
ADIPOQ	Down
TAL1	Down
NTRK2	Down
HBA2	Down
PPP1R14A	Down
JAM2	Down
TMEM255A	Down
ACSS2	Down
GPRASP1	Down
NR3C2	Down
HOXA2	Down
SEMA3G	Down
RHOXF1	Down
SPTBN1	Down
CCDC3	Down
FZD4	Down
RNF186	Down
AKR1C2	Down
SLC35G2	Down
GPR17	Down
ODF3L1	Down
NNAT	Down
FAM149A	Down
MYMX	Down
TRDN	Down
BHMT2	Down
CAT	Down
NMT2	Down
TDRD10	Down
GGTA1	Down
P2RY12	Down
FHL5	Down
DST	Down
CASQ2	Down
CNN1	Down
RNASE7	Down
GHR	Down
MATN2	Down
TSPAN7	Down
ROBO4	Down
CPED1	Down
CACHD1	Down
MRAS	Down
PID1	Down
SCN3B	Down
MOCS1	Down
C10orf90	Down
LHFPL6	Down
PEAR1	Down
EDNRB	Down
PRKN	Down
TGFBR2	Down
ST6GALNAC3	Down
TMEM37	Down
APCDD1	Down
RXRG	Down
TCEAL5	Down
TCEAL7	Down
INMT	Down
IGF1	Down
SRPX	Down
G0S2	Down
CCM2L	Down
CREB5	Down
FABP4	Down
S100B	Down
DMRT2	Down
PREX2	Down
NRG2	Down
CLDN11	Down
NDRG2	Down
MGARP	Down
ADGRD1	Down
SSTR1	Down
PDZD2	Down
SLC7A3	Down
CDC14B	Down
PI16	Down
PALM2AKAP2	Down
PLPP1	Down
KCNMB1	Down
METTL7A	Down
EEPD1	Down
FAM126A	Down
MTARC1	Down
KCNAB1	Down
MAOA	Down
EBF2	Down
XPNPEP2	Down
FOXO1	Down
TF	Down
RASSF9	Down
EGFLAM	Down
SH3D19	Down
MYCT1	Down
HOXA7	Down
CLIC5	Down
KLHL13	Down
ALDH1A1	Down
FAM110D	Down
GYPC	Down
ANK2	Down
IL33	Down
AQP1	Down
WASF3	Down
CRYAB	Down
DTX1	Down
DDR2	Down
JPH2	Down
NRN1	Down
CSRNP3	Down
PLSCR4	Down
SPHKAP	Down
TXNIP	Down
PROS1	Down
SLIT3	Down
CLDN5	Down
TMEM88	Down
CYYR1	Down
AKAP6	Down
CMA1	Down
EPHB1	Down
DPT	Down
IQSEC3	Down
GIMAP8	Down
TNNT3	Down
CLEC1A	Down
MEOX1	Down
MCAM	Down
AOC2	Down
RUNX1T1	Down
ITM2A	Down
CDKN1C	Down
KLF4	Down
KANK1	Down
NSG1	Down
SOX17	Down
SYNPO2	Down
NUDT7	Down
ROBO3	Down
F8	Down
FOSB	Down
HTR2A	Down
LRFN5	Down
EFCAB1	Down
EMCN	Down
EPAS1	Down
AADAC	Down
AKAP12	Down
PER1	Down
MMD	Down
SAA2	Down
FAM89A	Down
SMIM10L2A	Down
MMRN2	Down
SOX7	Down
FGF1	Down
S1PR1	Down
ADCY4	Down
FGFBP2	Down
LTBP4	Down
HBA1	Down
ABCB1	Down
CD209	Down
TGFBR3	Down
PROX1	Down
ACO1	Down
MYLK	Down
SH3BGRL2	Down
SEMA3D	Down
GPC3	Down
CHST9	Down
ARHGEF15	Down
MRGPRF	Down
CCDC50	Down
TMTC1	Down
SLC25A27	Down
BMP2	Down
PIK3C2G	Down
CLMP	Down
TP53AIP1	Down
LILRB5	Down
KIT	Down
TMEM178A	Down
PTH1R	Down
HOXA3	Down
GABARAPL1	Down
RUNDC3B	Down
GFAP	Down
IL11RA	Down
WDR86	Down
CYRIA	Down
ADGRF5	Down
ADGRL3	Down
CAVIN1	Down
TMEM273	Down
MAP7D3	Down
RGN	Down
NAT8L	Down
THSD1	Down
ERG	Down
MAML2	Down
DGAT2	Down
NTF4	Down
AKR1C3	Down
CX3CL1	Down
SOBP	Down
MEIS2	Down
PLEKHM3	Down
EDN3	Down
ADAMTS1	Down
CDH23	Down
NRG1	Down
COX7A1	Down
PLPPR1	Down
CEP68	Down
TLN2	Down
PTGFR	Down
PENK	Down
ISM1	Down
BMP6	Down
NATD1	Down
ACSL1	Down
WSCD1	Down
ALX4	Down
CADM3	Down
NR3C1	Down
SOD3	Down
FERMT2	Down
LURAP1	Down
RGCC	Down
RHOJ	Down
EGFR	Down
BMPER	Down
TFPI	Down
LRRN3	Down
GABRE	Down
PELI2	Down
ABCC9	Down
SGCG	Down
TBX15	Down
CFD	Down
SAA1	Down
ITSN1	Down
PCDHGB7	Down
CNRIP1	Down
GNG2	Down
ECM2	Down
VWF	Down
RHOQ	Down
THSD7B	Down
VSIR	Down
EOGT	Down
EGR1	Down
TTC28	Down
DNAJB4	Down
PLCXD3	Down
SPAAR	Down
EZH1	Down
AASS	Down
AOX1	Down
ELMOD3	Down
KLF9	Down
PDE7B	Down
TNFRSF10D	Down
CSRNP1	Down
FFAR4	Down
FOXN3	Down
UGP2	Down
CYP2U1	Down
HYAL1	Down
FAT2	Down
DEPP1	Down
PLAGL1	Down
FAXDC2	Down
SV2B	Down
PDGFD	Down
EHD2	Down
ANTXR2	Down
CSN1S1	Down
ABCA5	Down
NECTIN3	Down
CBX7	Down
RBP7	Down
ICAM2	Down
PTPRB	Down
ECSCR	Down
CELF2	Down
TRMT9B	Down
MT1M	Down
ADHFE1	Down
SLC16A12	Down
CNTFR	Down
TNS2	Down
IRX6	Down
PCDH9	Down
FLRT2	Down
NDN	Down
SPRY1	Down
ZNF366	Down
NECAB1	Down
SSPN	Down
RAPGEF3	Down
NOTCH4	Down
FAT4	Down
CXCL3	Down
CSF3	Down
LARP6	Down
STX11	Down
DAAM2	Down
IL17B	Down
RBMS2	Down
PTPN14	Down
LOXL4	Down
SAMD4A	Down
TWIST2	Down
FBLN5	Down
KANK3	Down
SMIM10	Down
DOCK11	Down
PLA2G4A	Down
TYRO3	Down
FAM189A2	Down
RGL1	Down
EMP1	Down
NPR2	Down
RECK	Down
SLC10A6	Down
SFRP1	Down
HADH	Down
MEDAG	Down
MGLL	Down
PDLIM3	Down
LHX6	Down
PECAM1	Down
GRK3	Down
ID4	Down
MSRB3	Down
PLEKHH2	Down
KCTD12	Down
CCBE1	Down
CXCL12	Down
RCBTB2	Down
OGN	Down
SAA4	Down
ARL4A	Down
ZFP36	Down
ATP1B2	Down
PACRG	Down
CLIP4	Down
TEK	Down
KLHL30	Down
INKA2	Down
PLA2R1	Down
SYNPO	Down
DPYSL2	Down
TESC	Down
GLDN	Down
GFRA2	Down
CDH5	Down
ADGRL4	Down
AMPD1	Down
WIF1	Down
CDH13	Down
PNPLA2	Down
ARHGAP10	Down
OSR1	Down
CCDC85A	Down
SYNE1	Down
KCNH8	Down
AIFM2	Down
MT1X	Down
CD302	Down
C1QTNF7	Down
MAP2K6	Down
ARID5B	Down
TP63	Down
SMAD9	Down
EPB41L2	Down
PTCHD1	Down
PRIMA1	Down
SPARCL1	Down
LMO2	Down
CRYBG3	Down
AMOTL2	Down
ADAMTSL4	Down
N4BP2L1	Down
C19orf12	Down
FEZ1	Down
DLC1	Down
SLC9A9	Down
BOC	Down
POU6F1	Down
GREM2	Down
ABLIM1	Down
CRIM1	Down
TACC1	Down
SMIM10L2B	Down
STXBP6	Down
PKD2	Down
PARVA	Down
DLK2	Down
C20orf194	Down
EGR2	Down
PRKD1	Down
SEMA3A	Down
TINAGL1	Down
SEMA6D	Down
CCL24	Down
RCAN1	Down
GIMAP1	Down
JADE1	Down
PCDH18	Down
CCDC82	Down
COL17A1	Down
STAT5B	Down
ARAP3	Down
ZC3H12C	Down
FOS	Down
GIMAP6	Down
RASIP1	Down
NMNAT2	Down
THRSP	Down
ABI3BP	Down
C4BPA	Down
MMP28	Down
AK5	Down
C2CD2	Down
ALDH2	Down
GPRASP2	Down
SLC27A6	Down
KCNJ2	Down
PTPN21	Down
EHBP1	Down
WSCD2	Down
MRGPRX3	Down
ACTG2	Down
ALKAL2	Down
AFAP1L1	Down
NCALD	Down
TEF	Down
STAT5A	Down
SLC29A4	Down
FGF7	Down
PCSK5	Down
NFIB	Down
INPP1	Down
ALDOC	Down
GRK5	Down
ANO6	Down
KCNC4	Down
TRPC6	Down
MFAP4	Down
DUSP1	Down
RGS2	Down
PPP1R16B	Down
KAT2B	Down
ETS2	Down
LRIG3	Down
ARHGAP24	Down
P3H2	Down
ANGPTL2	Down
CACNA2D1	Down
DIXDC1	Down
CCL28	Down
OPRPN	Down
RNF180	Down
PTCH1	Down
EFEMP1	Down
DES	Down
IL6	Down
MOB3B	Down
DUSP6	Down
ACKR1	Down
P2RY14	Down
TRABD2B	Down
FAM3D	Down
NEXN	Down
VLDLR	Down
KLHL21	Down
TLR4	Down
STOX2	Down
PPARA	Down
SHISA3	Down
MET	Down
PTN	Down
ATF3	Down
HSD11B1	Down
HOXA9	Down
NR5A2	Down
GPM6B	Down
BBOX1	Down
APOLD1	Down
PPP2R1B	Down
ARHGEF40	Down
F3	Down
CD200	Down
SHANK3	Down
ZNF677	Down
UTRN	Down
CCL23	Down
PRNP	Down
PTGER4	Down
PRELP	Down
CRY2	Down
FGFBP1	Down
THRB	Down
VGLL3	Down
APBA1	Down
AVPR1A	Down
EPDR1	Down
CYP26B1	Down
MAFF	Down
KCTD14	Down
TMEM47	Down
HABP4	Down
TAMALIN	Down
ALDH1A3	Down
PTGS2	Down
CARD6	Down
RNF125	Down
FGD4	Down
AMOTL1	Down
NMB	Down
RIMS3	Down
CSRP1	Down
RHOU	Down
ABCG2	Down
PTPRM	Down
MAP3K20	Down
CEBPA	Down
RETSAT	Down
PNMA8B	Down
MGAM2	Down
CALCOCO1	Down
CCDC158	Down
LONRF3	Down
PDE1B	Down
GULP1	Down
PHKG1	Down
KLF6	Down
ARRDC3	Down
ANKRD35	Down
FAM124A	Down
KLF11	Down
VIM	Down
CYP11A1	Down
TLE4	Down
NGFR	Down
PIGR	Down
CDNF	Down
PTPRZ1	Down
TRPC1	Down
RASL10A	Down
HSD17B11	Down
IQCN	Down
MYEOV	Down
PKDCC	Down
BMP5	Down
NCAM1	Down
GPR34	Down
ACSM3	Down
NAP1L2	Down
C6	Down
CPM	Down
PTGIS	Down
MID1	Down
PTCH2	Down
FIGN	Down
ZEB2	Down
CLIC2	Down
ACTA2	Down
MEF2C	Down
BACH2	Down
LUZP2	Down
PIK3R1	Down
SOSTDC1	Down
QKI	Down
FADS3	Down
AHNAK	Down
DAB2IP	Down
APCDD1L	Down
PLP1	Down
ZNF106	Down
GPRC5B	Down
DCN	Down
MYL9	Down
DRD2	Down
PPP1R15A	Down
SAV1	Down
GBE1	Down
NRIP2	Down
SIRPA	Down
IFFO2	Down
NACAD	Down
GRAMD2B	Down
SOX5	Down
ZCCHC24	Down
FLT4	Down
TENM2	Down
ACKR4	Down
CLEC14A	Down
LAMA3	Down
RND3	Down
PRKAR2B	Down
C1GALT1C1L	Down
SGK1	Down
ADD3	Down
LIX1L	Down
LPCAT2	Down
FLNC	Down
CRTAC1	Down
ALPK3	Down
MEST	Down
SELP	Down
BRINP1	Down
PFKFB3	Down
BCL6	Down
ANGPTL4	Down
IGFBP1	Down
CFI	Down
ITIH2	Down
RIC3	Down
LCA5	Down
EVC2	Down
MGAT3	Down
FNDC4	Down
TBC1D4	Down
SEMA6A	Down
FHOD3	Down
LPAR6	Down
ITGA9	Down
ABHD6	Down
GIMAP7	Down
PCNX1	Down
AMY2B	Down
CLDN8	Down
MSRA	Down
SHROOM4	Down
CCL21	Down
EGR3	Down
FLI1	Down
IRS2	Down
TLCD2	Down
SLC14A2	Down
TMEM170B	Down
MAF	Down
PLAAT5	Down
ACAA2	Down
PLD1	Down
LAMA2	Down
SKAP2	Down
ZNF502	Down
SELENOP	Down
TCEAL2	Down
USP53	Down
HSPA12B	Down
GPAT3	Down
ARHGEF28	Down
TMEM71	Down
MRC1	Down
PCCA	Down
PHLDB1	Down
SCN7A	Down
JUN	Down
DPY19L2	Down
FAM43A	Down
KLF2	Down
EPHA2	Down
KLF10	Down
TIE1	Down
DPYD	Down
PDGFRA	Down
A2M	Down
LRP1	Down
ADAMTS9	Down
CALB2	Down
TCF7L2	Down
CHST3	Down
ITGA1	Down
MFSD4A	Down
PYROXD2	Down
ARHGEF6	Down
TM4SF18	Down
FOXO4	Down
STAC2	Down
DPP4	Down
RILP	Down
COBLL1	Down
MYOM2	Down
AVPI1	Down
CTTNBP2	Down
RGMA	Down
ECHDC1	Down
MPDZ	Down
APOD	Down
CCND2	Down
ALPL	Down
ADGRA2	Down
SASH1	Down
STXBP1	Down
CCDC8	Down
RRAGD	Down
IRX1	Down
PARD3B	Down
CD248	Down
TMOD2	Down
CCN1	Down
FAM184A	Down
CAB39L	Down
CYTL1	Down
SERPING1	Down
TMEM35A	Down
YAP1	Down
EMILIN3	Down
LRP4	Down
NR4A1	Down
IL17RD	Down
RASL12	Down
FRMD3	Down
CYGB	Down
KLF8	Down
NEDD9	Down
SOX10	Down
EMILIN2	Down
PRKCA	Down
SH3RF2	Down
SLC13A2	Down
NLRP1	Down
ESAM	Down
ADGRL2	Down
SACS	Down
PXDC1	Down
EIF3L	Down
JAM3	Down
BIN1	Down
CCN3	Down
PRUNE2	Down
SLIT2	Down
OLFML1	Down
CAPN6	Down
PER2	Down
MYCBP2	Down
MDFIC	Down
PTX3	Down
BVES	Down
PLTP	Down
ADAMTS18	Down
OLFML2A	Down
ARHGAP31	Down
ACSL4	Down
TAGLN	Down
SULT1C4	Down
KIF26A	Down
MECOM	Down
KIRREL1	Down
ARHGAP26	Down
SNCG	Down
PDGFA	Down
DHRS3	Down
CPS1	Down
MBNL2	Down
NDNF	Down
KLHDC1	Down
PPL	Down
GFOD1	Down
FXYD6	Down
COL14A1	Down
SMIM3	Down
STON1	Down
TCF15	Down
CYP39A1	Down
ECHDC3	Down
PGM1	Down
GDPD5	Down
KCNJ8	Down
SEPTIN10	Down
UST	Down
TEAD1	Down
RNF157	Down
LRRC8C	Down
ARHGEF4	Down
C7	Down
LAMB3	Down
RBPMS2	Down
FOLR2	Down
TLL1	Down
MXRA7	Down
CTNNAL1	Down
ZFP36L2	Down
EDN1	Down
TCP11L2	Down
DIPK1A	Down
ARRDC4	Down
PRX	Down
WLS	Down
ALDH3A1	Down
TPPP	Down
CNGA1	Down
LAMA4	Down
TRIM2	Down
CTSG	Down
INTS6L	Down
C1QTNF1	Down
PI15	Down
PRG4	Down
SNCAIP	Down
GAS1	Down
LGR4	Down
SOCS2	Down
ACKR3	Down
SEMA5A	Down
ADM	Down
PELI1	Down
SATB1	Down
ANKRD65	Down
SPART	Down
MXI1	Down
IRAG1	Down
ALB	Down
COL4A6	Down
RASD1	Down
RPS6KA3	Down
GSTM2	Down
TUBB6	Down
C13orf46	Down
FAM166B	Down
NR4A3	Down
[truncated: 402 more rows]
