# Supplementary material for: The potent potential of MFAP2 in prognosis and immunotherapy of triple-negative breast cancer
Source: Discov Oncol. 2024 Jun 1;15:202. doi: 10.1007/s12672-024-01044-7 (PMC11144179; doi:10.1007/s12672-024-01044-7)
Supplement: Supplementary file 5 — (CSV 1 KB) [file 12672_2024_1044_MOESM5_ESM.csv]

Table S5: up-regulated genes identified using the Venn program
GJB2
BGN
MMP13
LLGL2
PLPP4
PYCR1
COL5A1
GPRC5A
UNC5B
CXCL10
COL10A1
SDC1
CXCL9
FN1
VCAN
EPN3
SULF1
MFAP2
PAQR6
LRRC15
IRF7
CXCL11
FLVCR1
INHBA
S100P
CTSD
TUFT1
CTHRC1
COL11A1
ISG15
SLC12A8
SLC52A2
F12
RND1
SQLE
IL4I1
PAQR4
KPNA2
SORD
MMP9
IFI6
SAPCD2
POSTN
MYBL2
KIF4A
SLC7A5
HMGB3
AURKA
GINS1
MX1
UHRF1
FGFR3
NEK2
RRM2
TK1
UBE2C
STIL
MMP3
RECQL4
MISP
CEACAM6
SPAG5
TNFRSF12A
FOXM1
MMP1
E2F8
